# Supplementary material for: Sustainable oxygen evolution electrocatalysis in aqueous 1 M H2SO4 with earth abundant nanostructured Co3O4
Source: Nat Commun. 2022 Jul 27;13:4341. doi: 10.1038/s41467-022-32024-6 (PMC9329283; doi:10.1038/s41467-022-32024-6)
Supplement: Supplementary file 3 — Source Data [file 41467_2022_32024_MOESM3_ESM.zip]

Archive with 21 entries (19 files):
- Source Data/
- Source Data/Source Data file 2.xlsx
- __MACOSX/Source Data/._Source Data file 2.xlsx
- Source Data/SourceData1/
- __MACOSX/Source Data/._SourceData1
- Source Data/Source Data file 3.xlsx
- __MACOSX/Source Data/._Source Data file 3.xlsx
- Source Data/Source Data file 4.xlsx
- __MACOSX/Source Data/._Source Data file 4.xlsx
- Source Data/SourceData1/Fig6.jpg
- Source Data/SourceData1/FigS8_STEM.jpg
- Source Data/SourceData1/DurceData1.pptx
- __MACOSX/Source Data/SourceData1/._DurceData1.pptx
- Source Data/SourceData1/FigS5c.jpg
- Source Data/SourceData1/FigS5b.jpg
- Source Data/SourceData1/FigS5a.jpg
- Source Data/SourceData1/FigS8_SI.jpg
- Source Data/SourceData1/FigS6_STEM.jpg
- Source Data/SourceData1/Fig2a.jpg
- Source Data/SourceData1/FigS6_SI.jpg
- Source Data/SourceData1/Fig2b.jpg
