# Supplementary material for: Sustainable oxygen evolution electrocatalysis in aqueous 1 M H2SO4 with earth abundant nanostructured Co3O4
Source: Nat Commun. 2022 Jul 27;13:4341. doi: 10.1038/s41467-022-32024-6 (PMC9329283; doi:10.1038/s41467-022-32024-6)
Supplement: Supplementary file 3 — Source Data [file 41467_2022_32024_MOESM3_ESM.zip › Source Data/Source Data file 2.xlsx]

## Sheet: figure3a
	GPO		5-Co3O4@C/GPO		10-Co3O4@C/GPO		20-Co3O4@C/GPO		30-Co3O4@C/GPO		40-Co3O4@C/GPO
Potential	current density	Potential	current density	Potential	current density	Potential	current density	Potential	current density	Potential	current density
1.22921	0.000419826	1.23015	-0.04605	1.22789	0.01584	1.22743	0.03857	1.22721	0.03176	1.22873	0.21779
1.23022	0.000417834	1.23333	-0.03545	1.23092	0.01529	1.2305	0.04156	1.23027	0.03241	1.23186	0.21475
1.23112	0.000417889	1.23635	-0.02724	1.23399	0.01296	1.23359	0.0446	1.2334	0.03103	1.2349	0.21715
1.23198	0.000417072	1.23927	-0.02058	1.23705	0.01054	1.23674	0.04617	1.23645	0.0248	1.23807	0.20973
1.2331	0.000420593	1.24247	-0.015	1.24014	0.0043	1.23973	0.04976	1.23946	0.01853	1.24113	0.21049
1.23412	0.000420454	1.24555	-0.01042	1.24322	0.01198	1.24291	0.0529	1.24254	0.0255	1.24428	0.19612
1.235	0.00040996	1.24872	-0.00633	1.24641	0.01874	1.24598	0.05621	1.24574	0.03559	1.24732	0.2159
1.23598	0.000396852	1.2518	-0.00272	1.24947	0.02005	1.24912	0.058	1.24885	0.04541	1.25035	0.23884
1.23712	0.000379984	1.25492	0.000160406	1.25258	0.02069	1.25212	0.06149	1.25188	0.0529	1.25351	0.24969
1.23801	0.000366808	1.258	0.00333	1.25561	0.01221	1.2552	0.06312	1.25497	0.04828	1.25646	0.26124
1.23903	0.000358987	1.26089	0.00537	1.25861	0.01348	1.25826	0.06498	1.25798	0.04671	1.25954	0.25303
1.24019	0.000356221	1.26403	0.00748	1.26169	0.01207	1.26131	0.06948	1.26104	0.03858	1.26272	0.23912
1.24111	0.000348716	1.26721	0.00945	1.26481	0.01921	1.26439	0.07154	1.26416	0.03764	1.26574	0.25079
1.24204	0.000346497	1.27024	0.0112	1.26792	0.02532	1.26744	0.07465	1.26726	0.04376	1.26885	0.24831
1.24302	0.000349393	1.27337	0.01296	1.27096	0.02446	1.27064	0.07691	1.27032	0.05653	1.27193	0.2564
1.24405	0.000348552	1.27628	0.01432	1.27409	0.02344	1.27368	0.07916	1.27345	0.0641	1.27503	0.27168
1.24494	0.000355117	1.27941	0.01581	1.27716	0.01618	1.27684	0.08245	1.27655	0.07488	1.27804	0.28668
1.24616	0.000350896	1.28248	0.01723	1.28027	0.01801	1.27984	0.08593	1.27962	0.07202	1.28128	0.3053
1.24714	0.000342517	1.28554	0.01852	1.28335	0.01953	1.28298	0.08772	1.28271	0.06681	1.28424	0.29126
1.24807	0.000336216	1.28873	0.01966	1.28642	0.0252	1.28604	0.09109	1.28581	0.05865	1.28735	0.30486
1.24899	0.000326931	1.2918	0.02099	1.2895	0.03324	1.28916	0.09335	1.28889	0.05911	1.29044	0.29382
1.25011	0.00030914	1.29493	0.02191	1.29255	0.0272	1.29229	0.09862	1.29194	0.06427	1.29349	0.29609
1.25106	0.000297662	1.29797	0.02282	1.29562	0.02662	1.29523	0.10085	1.29504	0.07561	1.29651	0.31594
1.25207	0.000287036	1.30102	0.02395	1.2987	0.0205	1.29828	0.1038	1.29805	0.08805	1.29965	0.32463
1.25309	0.000304335	1.30408	0.02514	1.30175	0.02399	1.30145	0.10889	1.30112	0.10064	1.30276	0.36246
1.25409	0.000317766	1.30709	0.02613	1.30492	0.0325	1.30452	0.11272	1.30431	0.10384	1.30587	0.37094
1.25511	0.000323316	1.31025	0.02686	1.30796	0.03379	1.30756	0.11482	1.3074	0.09373	1.3089	0.37957
1.25602	0.00032895	1.31334	0.02804	1.31111	0.04086	1.31065	0.1198	1.31046	0.09262	1.31192	0.36869
1.25695	0.000332826	1.31637	0.02869	1.31411	0.03287	1.31376	0.12403	1.31353	0.08779	1.31506	0.36645
1.25802	0.000326807	1.31949	0.02954	1.31723	0.03115	1.3168	0.12738	1.31665	0.09419	1.31823	0.37367
1.25901	0.00032377	1.32254	0.03059	1.32025	0.02882	1.31988	0.13259	1.31972	0.11111	1.3213	0.37519
1.26012	0.000326425	1.32562	0.03139	1.32341	0.03256	1.32308	0.13796	1.32276	0.12872	1.32432	0.4069
1.26115	0.000325404	1.32864	0.03227	1.32651	0.04184	1.32613	0.14211	1.32593	0.13398	1.32742	0.42122
1.26207	0.000324987	1.33176	0.03332	1.32961	0.04311	1.3292	0.14558	1.32892	0.14237	1.33051	0.45755
1.26307	0.000318165	1.33485	0.03404	1.33266	0.04701	1.33231	0.15898	1.33208	0.13042	1.33369	0.46358
1.26419	0.000324732	1.33799	0.03486	1.33569	0.03919	1.33527	0.15769	1.33504	0.12334	1.33657	0.45552
1.265	0.000333856	1.34096	0.03594	1.33871	0.03591	1.33837	0.16235	1.33819	0.1226	1.3397	0.45999
1.26611	0.000339736	1.34413	0.03669	1.34179	0.03951	1.34146	0.16689	1.3413	0.14034	1.34274	0.45146
1.26711	0.000346467	1.34728	0.0377	1.34495	0.04172	1.34456	0.17348	1.34434	0.15539	1.34586	0.4756
1.26812	0.000341554	1.35029	0.03884	1.34804	0.05353	1.34758	0.17874	1.34739	0.17385	1.34897	0.5176
1.26911	0.000330217	1.35338	0.03957	1.35109	0.05363	1.35072	0.18545	1.35047	0.18561	1.35211	0.53535
1.27005	0.000315222	1.35639	0.04041	1.35413	0.04815	1.35376	0.19122	1.35358	0.18795	1.35517	0.55503
1.27116	0.000295239	1.35941	0.04152	1.35725	0.04733	1.35689	0.19618	1.35663	0.18549	1.35816	0.56023
1.27216	0.000275299	1.36243	0.04254	1.36035	0.04484	1.35999	0.20319	1.35967	0.1655	1.36125	0.57859
1.27305	0.000248168	1.36567	0.0435	1.36356	0.05612	1.3631	0.20782	1.36283	0.17334	1.36428	0.57107
1.27416	0.000220112	1.36877	0.04452	1.3665	0.06048	1.36612	0.21441	1.3659	0.1818	1.36744	0.58203
1.27508	0.000216912	1.37181	0.04571	1.36956	0.06572	1.36919	0.22231	1.36904	0.21304	1.37056	0.60997
1.27618	0.000215507	1.37499	0.04656	1.37268	0.06525	1.37232	0.228	1.37206	0.21881	1.3736	0.62611
1.27733	0.000230518	1.37793	0.04756	1.37573	0.05995	1.37529	0.23394	1.37518	0.24167	1.3767	0.66095
1.27809	0.000234141	1.38108	0.04883	1.37876	0.06066	1.37842	0.24295	1.3782	0.24659	1.37977	0.70764
1.27904	0.000189895	1.38413	0.04989	1.38191	0.05972	1.38146	0.24886	1.38129	0.23786	1.38279	0.74136
1.28002	0.000156128	1.3872	0.05101	1.38497	0.07216	1.38458	0.26039	1.38432	0.2301	1.38588	0.73172
1.281	0.000133125	1.39028	0.05234	1.38811	0.07791	1.38767	0.26607	1.38735	0.23349	1.38904	0.72159
1.28209	0.00011537	1.39339	0.05349	1.3911	0.08074	1.3908	0.27398	1.39053	0.24429	1.39215	0.71641
1.28313	9.45616e-05	1.39634	0.05452	1.39426	0.08383	1.39387	0.28498	1.39366	0.28371	1.39515	0.75686
1.28416	5.38415e-05	1.39951	0.056	1.39731	0.0762	1.39696	0.29307	1.39671	0.3015	1.39829	0.81533
1.28527	4.94495e-06	1.40265	0.05722	1.40047	0.07729	1.40009	0.3042	1.39979	0.31467	1.40141	0.85253
1.28602	-1.06953e-05	1.4058	0.0586	1.40352	0.08152	1.40314	0.31406	1.40296	0.3283	1.40449	0.89176
1.28708	-1.19294e-05	1.40869	0.05985	1.40663	0.09361	1.40622	0.33376	1.40598	0.31913	1.40764	0.91974
1.28805	-1.94951e-05	1.41186	0.06152	1.40978	0.10533	1.40934	0.34096	1.40912	0.31547	1.41065	0.94384
1.28903	-2.5468e-05	1.41481	0.06278	1.41275	0.09959	1.41241	0.34821	1.41213	0.3231	1.4137	0.92864
1.2901	-3.82922e-05	1.4179	0.0643	1.41587	0.10173	1.4154	0.3596	1.41521	0.35313	1.41673	0.95905
1.29113	-5.44703e-05	1.42101	0.06597	1.41887	0.09958	1.41854	0.37527	1.41826	0.39183	1.41985	0.99386
1.29219	-7.44922e-05	1.4241	0.06739	1.42196	0.10644	1.42166	0.3875	1.42132	0.41706	1.42294	1.06394
1.29304	-9.36049e-05	1.42724	0.06897	1.42512	0.12117	1.4247	0.40191	1.4245	0.43832	1.42601	1.14707
1.29414	-0.000103708	1.43034	0.07082	1.42807	0.12516	1.42776	0.41699	1.42755	0.46117	1.42909	1.17137
1.29522	-0.000113328	1.43342	0.07233	1.43126	0.13722	1.43087	0.43217	1.43061	0.45332	1.43231	1.19743
1.2961	-0.000133366	1.4366	0.07746	1.43434	0.13075	1.43402	0.4495	1.43374	0.45508	1.43538	1.22502
1.29708	-0.000154006	1.43973	0.07638	1.43738	0.13548	1.437	0.46514	1.43675	0.48507	1.43841	1.23
1.29805	-0.000162356	1.44291	0.07799	1.44047	0.13532	1.44009	0.48342	1.43992	0.52016	1.44142	1.27632
1.2991	-0.000172753	1.44606	0.08004	1.44359	0.1468	1.44319	0.51649	1.44304	0.56795	1.44452	1.34419
1.30001	-0.000176563	1.44908	0.08225	1.44664	0.16552	1.44627	0.52905	1.44607	0.62128	1.44763	1.44047
1.30107	-0.000191459	1.45214	0.08412	1.44979	0.16687	1.44939	0.54766	1.44923	0.65875	1.45073	1.50315
1.30201	-0.000207401	1.45521	0.08615	1.45274	0.18286	1.45248	0.57084	1.45218	0.67739	1.45373	1.55845
1.30295	-0.000200308	1.45827	0.08847	1.45591	0.17483	1.45547	0.59315	1.45523	0.67894	1.45675	1.62289
1.304	-0.000164314	1.46152	0.09084	1.45898	0.18449	1.45851	0.61903	1.45838	0.70115	1.45989	1.6466
1.30504	-0.000131419	1.46446	0.09343	1.46205	0.1887	1.46163	0.64335	1.46139	0.74239	1.46305	1.69791
1.306	-0.000119456	1.46756	0.09583	1.46522	0.20728	1.46473	0.6862	1.46448	0.78574	1.46605	1.74886
1.30701	-9.81934e-05	1.47063	0.09865	1.46819	0.22414	1.46785	0.70691	1.46763	0.87273	1.46914	1.804
1.30802	-6.01825e-05	1.47371	0.10188	1.47136	0.23524	1.47094	0.73672	1.47071	0.93273	1.47235	1.91541
1.30905	-3.36557e-05	1.47686	0.10461	1.47446	0.24405	1.47409	0.7691	1.47383	0.9813	1.47539	2.04172
1.30995	-5.87086e-06	1.47997	0.1077	1.4776	0.24453	1.47721	0.80406	1.47692	1.0255	1.47855	2.0782
1.31106	3.32222e-05	1.48307	0.11068	1.48038	0.2473	1.48027	0.85598	1.48005	1.04316	1.48168	2.18408
1.31211	8.38563e-05	1.48618	0.11374	1.48333	0.2645	1.48338	0.88345	1.48315	1.09185	1.48463	2.26767
1.31317	0.000125355	1.48938	0.11733	1.48611	0.28756	1.48641	0.92396	1.48621	1.13524	1.48774	2.31861
1.31405	0.00016294	1.49244	0.12054	1.48887	0.30537	1.48955	0.96397	1.48928	1.22431	1.49083	2.37001
1.31506	0.000232994	1.49542	0.12426	1.49179	0.30575	1.49248	1.02623	1.49229	1.3311	1.49386	2.45745
1.31616	0.000303693	1.49854	0.1284	1.4947	0.32354	1.49559	1.06494	1.49542	1.40251	1.49697	2.57515
1.31716	0.000336169	1.50159	0.13234	1.49758	0.34948	1.49874	1.11223	1.49853	1.48749	1.50007	2.70802
1.3181	0.000356425	1.5046	0.13671	1.5006	0.35709	1.50178	1.18396	1.5016	1.5381	1.50308	2.87209
1.31918	0.000378038	1.50774	0.14122	1.50314	0.4073	1.50488	1.22974	1.50463	1.60424	1.50629	3.00127
1.32012	0.000388214	1.5108	0.14642	1.50586	0.38948	1.50798	1.28677	1.50775	1.66727	1.50931	3.12015
1.32121	0.000403709	1.51395	0.1523	1.50869	0.38981	1.51101	1.36437	1.51085	1.73768	1.51236	3.21728
1.32204	0.000424192	1.51699	0.15698	1.51126	0.44084	1.51407	1.41864	1.51399	1.86145	1.5156	3.31335
1.32312	0.000442266	1.51998	0.16273	1.51389	0.45722	1.51722	1.49406	1.51707	1.99073	1.51855	3.44413
1.32425	0.000464177	1.523	0.16843	1.51642	0.46614	1.52034	1.57102	1.52003	2.10809	1.52164	3.63128
1.32536	0.00046947	1.5262	0.17454	1.51935	0.4956	1.52333	1.65604	1.52325	2.22703	1.52477	3.79332
1.32612	0.000442028	1.52931	0.18142	1.5222	0.53894	1.52649	1.7278	1.52631	2.33446	1.52781	4.00192
1.32695	0.000402648	1.53237	0.18809	1.52506	0.53386	1.52951	1.81817	1.52925	2.42814	1.53081	4.22628
1.32799	0.000387478	1.53537	0.19536	1.52811	0.57023	1.53257	1.89919	1.5324	2.52972	1.53396	4.39568
1.32902	0.000376436	1.53851	0.20373	1.53104	0.58016	1.53567	1.99968	1.5355	2.67251	1.53701	4.55832
1.33009	0.000345738	1.54156	0.21194	1.53385	0.6479	1.53877	2.09232	1.53852	2.81517	1.54017	4.74041
1.33108	0.000320861	1.54462	0.22099	1.53654	0.66447	1.54186	2.20869	1.54166	2.99989	1.54316	4.94526
1.332	0.000278744	1.54774	0.23052	1.5393	0.69434	1.54499	2.32171	1.54468	3.19022	1.54625	5.18665
1.33318	0.000238999	1.55082	0.24041	1.54217	0.71052	1.548	2.41918	1.54793	3.35815	1.54934	5.45937
1.33408	0.000198701	1.55384	0.25102	1.54486	0.77145	1.55119	2.54879	1.55089	3.54614	1.55251	5.80139
1.33492	0.000151324	1.55693	0.26301	1.54767	0.82075	1.55427	2.67442	1.55406	3.70826	1.55548	6.14594
1.3362	0.000121626	1.56006	0.27806	1.55063	0.83663	1.55731	2.80478	1.55706	3.8833	1.55862	6.42732
1.33714	5.50366e-05	1.56306	0.2918	1.55357	0.89221	1.56042	2.93334	1.56014	4.07599	1.56172	6.69658
1.33805	-1.80622e-05	1.56622	0.30633	1.55652	0.92988	1.5635	3.0938	1.56318	4.32237	1.56475	6.97198
1.3391	-5.82007e-05	1.5694	0.32204	1.55935	0.9837	1.56654	3.22314	1.5663	4.58245	1.56786	7.36309
1.34012	-8.34669e-05	1.57229	0.33851	1.56221	1.05715	1.56964	3.40717	1.56946	4.86017	1.57094	7.7321
1.34108	-0.00010603	1.57543	0.35675	1.56505	1.08464	1.57274	3.56339	1.57253	5.12547	1.57398	8.18607
1.34204	-0.000125129	1.57856	0.37725	1.56809	1.11488	1.57587	3.74095	1.57561	5.39451	1.5772	8.6899
1.34309	-0.00014454	1.58172	0.39878	1.57081	1.19751	1.57886	3.93543	1.5786	5.65339	1.58028	9.14838
1.34405	-0.000162677	1.58472	0.42812	1.57352	1.29395	1.58203	4.12935	1.58176	5.92763	1.5833	9.5984
1.34507	-0.000173295	1.58779	0.45245	1.57652	1.34184	1.58512	4.35327	1.58486	6.22653	1.58647	10.1142
1.34593	-0.000175803	1.59092	0.47952	1.57961	1.42622	1.58817	4.55853	1.58796	6.59974	1.58955	10.6187
1.3471	-0.000133277	1.59383	0.51018	1.58239	1.49787	1.59124	4.79	1.59108	6.98191	1.59258	11.1246
1.34804	-9.93297e-05	1.59704	0.552	1.58505	1.57464	1.5943	5.0517	1.59406	7.37281	1.59568	11.7191
1.34901	-8.14267e-05	1.60008	0.58721	1.58763	1.68865	1.59746	5.31953	1.59719	7.76031	1.59877	12.3592
1.35006	-5.9088e-05	1.60315	0.62809	1.59056	1.74668	1.6005	5.58135	1.60029	8.12897	1.60179	13.1389
1.35105	-1.65272e-05	1.60636	0.68362	1.59337	1.83453	1.60347	5.87568	1.60329	8.52303	1.60484	13.9161
1.35202	5.14739e-05	1.60941	0.73046	1.59617	1.9608	1.60661	6.19832	1.60643	8.914	1.60791	14.7091
1.35308	0.00011767	1.61255	0.7876	1.59893	2.13761	1.60971	6.52276	1.60954	9.35097	1.61112	15.5574
1.35413	0.000145625	1.61547	0.85858	1.60174	2.23202	1.61279	6.87939	1.61267	9.85928	1.61417	16.5335
1.35507	0.000165763	1.61866	0.92876	1.60467	2.34868	1.61594	7.23068	1.61566	10.402	1.61716	17.6449
1.35612	0.00018804	1.62169	1.00638	1.60754	2.46797	1.61894	7.63871	1.61881	10.9956	1.6203	18.9688
1.35706	0.000224911	1.62468	1.10314	1.61032	2.65358	1.62203	8.03552	1.62188	11.5186	1.6234	20.3763
1.35801	0.000285352	1.6278	1.19232	1.61303	2.83057	1.62511	8.49424	1.62493	12.059
1.35912	0.00033046	1.63094	1.2847	1.61582	2.9841	1.62828	8.94775	1.62803	12.5983
1.36012	0.000361887	1.63404	1.40493	1.6185	3.11367	1.63136	9.43583	1.63102	13.1653
1.36113	0.000383241	1.63702	1.52493	1.621	3.34884	1.63437	9.95904	1.63411	13.791
1.3621	0.000401898	1.64011	1.65086	1.62385	3.59404	1.63749	10.5023	1.63723	14.4777
1.36304	0.000418375	1.64324	1.79212	1.62662	3.80065	1.64059	11.07	1.64035	15.3482
1.36416	0.000433793	1.64635	1.93842	1.62909	3.87239	1.6436	11.6714	1.6434	16.2711
1.36507	0.000444085	1.64935	2.10195	1.63163	4.22103	1.64672	12.2852	1.64644	17.168
1.36602	0.000451599	1.65238	2.2829	1.63452	4.48777	1.64977	12.9964	1.64952	18.3417
1.36713	0.000461134	1.65556	2.48161	1.63724	4.77238	1.6529	13.7381	1.65264	19.427
1.36823	0.00047953	1.65852	2.68813	1.6399	5.00408	1.65594	14.447	1.65571	20.5125
1.36923	0.000496178	1.66175	2.92133	1.64281	5.36659	1.65905	15.3345
1.37015	0.000511763	1.66467	3.1695	1.64557	5.69043	1.66209	16.225
1.37114	0.000506044	1.66778	3.44342	1.64822	5.99041	1.66512	17.2409
1.3722	0.00048134	1.67101	3.73664	1.65102	6.27286	1.66821	18.2462
1.37304	0.000456931	1.67398	4.05587	1.65361	6.69006	1.67135	19.567
1.37399	0.000444771	1.67717	4.39641	1.65606	7.06728	1.67448	21.1517
1.37499	0.000429996	1.68019	4.75895	1.6587	7.43442
1.37598	0.000435579	1.68328	5.14335	1.66127	7.82653
1.3771	0.000430848	1.68637	5.56398	1.66418	8.30208
1.37799	0.000432923	1.68938	6.01264	1.66701	8.81033
1.37898	0.000432444	1.69252	6.49435	1.66983	9.2027
1.38011	0.000424259	1.69548	6.9881	1.6724	9.66527
1.38103	0.000411527	1.69852	7.52677	1.6749	10.3094
1.38213	0.000394203	1.70183	8.10143	1.67748	10.7501
1.38316	0.000371068			1.67993	11.1485
1.38418	0.000331934			1.68293	11.8414
1.38512	0.000269104			1.68565	12.539
1.38603	0.000212292			1.68834	13.1712
1.38701	0.00018947			1.69136	13.9284
1.38809	0.000170225			1.69411	14.7978
1.38909	0.000150489			1.69681	15.818
1.39015	0.000135621			1.69948	16.7287
1.39096	7.61128e-05
1.39214	2.53985e-05
1.39304	-9.69363e-06
1.39417	-3.03468e-05
1.39509	-4.78224e-05
1.39625	-7.56665e-05
1.39706	-0.000109061
1.3981	-0.000117191
1.39906	-0.000104326
1.39996	-7.90236e-05
1.40115	-4.86691e-05
1.40222	-1.87826e-05
1.40295	4.28509e-06
1.40413	3.83562e-05
1.4051	0.000103501
1.40602	0.000189323
1.40711	0.000241689
1.40816	0.000288376
1.4092	0.000343621
1.41007	0.000381448
1.41109	0.000410377
1.41209	0.000433857
1.41314	0.00046141
1.4142	0.000480572
1.41507	0.000505637
1.41597	0.000531437
1.41713	0.000561349
1.41813	0.000581725
1.4192	0.000577177
1.42015	0.000555397
1.42109	0.00054358
1.42222	0.000530251
1.42335	0.000519732
1.42425	0.000511921
1.42521	0.000497433
1.42615	0.000485423
1.42712	0.000469609
1.42819	0.000451493
1.42922	0.000423562
1.4302	0.000382374
1.43103	0.000343857
1.43204	0.000339006
1.4331	0.000326211
1.43407	0.000312308
1.43504	0.000288076
1.43612	0.000260012
1.43727	0.000216817
1.43811	0.000169814
1.43922	0.000131637
1.44001	0.000102373
1.44109	8.35305e-05
1.44221	6.74812e-05
1.44308	5.76751e-05
1.44413	5.30615e-05
1.44516	4.73026e-05
1.44619	4.0156e-05
1.44715	1.02452e-05
1.4482	-1.32859e-06
1.44913	2.62738e-05
1.45024	7.53669e-05
1.45117	0.000115399
1.45216	0.000156979
1.45312	0.000220955
1.45415	0.000305575
1.45516	0.000368858
1.45602	0.000422859
1.45697	0.000475776
1.45815	0.000543891
1.45916	0.000599215
1.46013	0.000635519
1.46114	0.000669411
1.4621	0.000705696
1.46322	0.000725842
1.46427	0.000708461
1.46513	0.000684036
1.46623	0.000671701
1.46725	0.000661153
1.46809	0.000660446
1.4691	0.000644181
1.47022	0.000629576
1.4713	0.000613238
1.47215	0.000606728
1.47322	0.000598662
1.47431	0.000563701
1.47534	0.000510609
1.47602	0.000480017
1.47721	0.000471419
1.47813	0.0004609
1.47904	0.000453175
1.48019	0.000442382
1.48113	0.000419016
1.48206	0.000384678
1.48305	0.000351581
1.48418	0.000326908
1.48521	0.000314181
1.48618	0.000296469
1.48726	0.000290674
1.48816	0.000288735
1.48919	0.000288266
1.49023	0.000293569
1.49129	0.000291733
1.49216	0.000283785
1.4931	0.00028051
1.49421	0.000274253
1.49521	0.000264115
1.49613	0.000267758
1.49705	0.000268221
1.49806	0.000283626
1.49908	0.000292915
1.50012	0.000312592
1.50114	0.000325756
1.50202	0.000340521
1.50303	0.000381156
1.50413	0.000424908
1.50519	0.000467056
1.50621	0.000508088
1.50716	0.000561223
1.50815	0.000640191
1.50925	0.000720031
1.51014	0.000774971
1.51126	0.00082773
1.51228	0.000874425
1.51327	0.000914893
1.51417	0.000961831
1.51521	0.001
1.51629	0.00104
1.51722	0.00107
1.5181	0.00111
1.51921	0.00114
1.52021	0.00117
1.52129	0.00118
1.52228	0.00117
1.52322	0.00117
1.52425	0.00116
1.52528	0.00113
1.52627	0.00111
1.52721	0.00109
1.52821	0.00106
1.52923	0.00102
1.53018	0.00096229
1.53125	0.000894689
1.53213	0.000844302
1.53323	0.00082449
1.53418	0.000809375
1.5352	0.000801315
1.53627	0.000806563
1.53737	0.000786097
1.53813	0.000770303
1.53915	0.000758155
1.54022	0.000811102
1.54108	0.000890167
1.54213	0.000958836
1.54321	0.00101
1.54417	0.00105
1.54516	0.00111
1.54619	0.00118
1.54726	0.00126
1.54816	0.00137
1.54923	0.00146
1.55032	0.00154
1.55115	0.00158
1.55219	0.00162
1.55301	0.00166
1.55426	0.00172
1.55524	0.00175
1.55624	0.00177
1.5571	0.00176
1.55833	0.00173
1.55924	0.0017
1.56022	0.00168
1.5612	0.00167
1.56227	0.00165
1.56312	0.00163
1.56424	0.00161
1.5653	0.00158
1.5663	0.00158
1.5672	0.00158
1.5682	0.00159
1.56916	0.00158
1.57027	0.00158
1.57121	0.00159
1.57224	0.00161
1.57317	0.00164
1.57425	0.00168
1.57523	0.00171
1.57626	0.00174
1.57726	0.00178
1.57829	0.00182
1.57931	0.00186
1.58032	0.0019
1.58132	0.00194
1.58219	0.00198
1.58316	0.00203
1.58423	0.00208
1.58516	0.00213
1.58626	0.00217
1.58728	0.00222
1.5882	0.00227
1.58923	0.00233
1.59032	0.00238
1.59125	0.00245
1.5922	0.0025
1.59321	0.00256
1.59417	0.00262
1.59532	0.00268
1.5963	0.00274
1.59722	0.0028
1.59829	0.00288
1.5992	0.00295
1.6002	0.00304
1.60113	0.00311
1.6022	0.00319
1.60325	0.00327
1.60414	0.00334
1.60518	0.00343
1.60625	0.00351
1.60721	0.00361
1.60836	0.0037
1.60924	0.0038
1.61026	0.0039
1.61128	0.00409
1.61226	0.00413
1.61309	0.00424
1.61414	0.00436
1.61531	0.00447
1.61634	0.00459
1.61717	0.00471
1.61826	0.00485
1.61916	0.005
1.62019	0.00518
1.6212	0.00536
1.62203	0.00557
1.62324	0.00577
1.62425	0.00597
1.62525	0.00628
1.62637	0.00645
1.62724	0.0067
1.6283	0.00697
1.62911	0.00735
1.63027	0.00762
1.63123	0.00786
1.63237	0.00822
1.63321	0.0085
1.63423	0.0088
1.63528	0.00909
1.63629	0.00943
1.63726	0.00979
1.63821	0.0101
1.63936	0.01044
1.64028	0.01084
1.64129	0.01113
1.6423	0.0115
1.64323	0.01179
1.64421	0.01227
1.6453	0.01268
1.64634	0.01307
1.64729	0.01345
1.64832	0.01399
1.64926	0.0144
1.65018	0.01488
1.65135	0.01533
1.65223	0.01584
1.65323	0.01624
1.65428	0.01678
1.65531	0.01745
1.65622	0.01817
1.65723	0.01879
1.65821	0.01953
1.65932	0.02031
1.66029	0.02104
1.6613	0.02192
1.66223	0.02268
1.6634	0.02356
1.66419	0.02448
1.66549	0.02526
1.66641	0.0262
1.66706	0.02712
1.66825	0.02787
1.66924	0.02878
1.67021	0.0298
1.67138	0.03101
1.6723	0.03195
1.6733	0.03277
1.67428	0.03377
1.67539	0.03476
1.67643	0.0357
1.67726	0.03662
1.67838	0.03767
1.67926	0.03896
1.68039	0.04
1.68138	0.04115
1.68231	0.04224
1.68329	0.04351
1.68434	0.04438
1.68546	0.04557
1.68632	0.04716
1.68735	0.04926
1.68835	0.05048
1.6894	0.05193
1.69036	0.05346
1.69122	0.05546
1.69235	0.05651
1.69326	0.05797
1.69433	0.05994
1.69529	0.06182
1.69632	0.06351
1.69725	0.06557
1.69831	0.06755
1.69929	0.06988
1.70038	0.07259
--	--
--	--
--	--
--	--
--	--
--	--
--	--
--	--
--	--
--	--
--	--
--	--
--	--
--	--
--	--
--	--
--	--
--	--
--	--
--	--
--	--
--	--
--	--
--	--
--	--
--	--
--	--
--	--
--	--
--	--
--	--
--	--
--	--
--	--
--	--
--	--
--	--
--	--
--	--
--	--
--	--
--	--
--	--
--	--
--	--
--	--
--	--
--	--
--	--
--	--
--	--
--	--
--	--
--	--
--	--
--	--
--	--
--	--
--	--
--	--
--	--
--	--
--	--
--	--
--	--
--	--
--	--
--	--
--	--
--	--
--	--
--	--
--	--
--	--
--	--
--	--
--	--
--	--
--	--
--	--
--	--
--	--
--	--
--	--
--	--
--	--
--	--
--	--
--	--
--	--
--	--
--	--
--	--
--	--
--	--
--	--
--	--
--	--
--	--
--	--
--	--
--	--
--	--
--	--
--	--
--	--
--	--
--	--
--	--
--	--
--	--
--	--
--	--
--	--
--	--
--	--
--	--
--	--
--	--
--	--
--	--
--	--
--	--
--	--
--	--
--	--
--	--
--	--
--	--
--	--
--	--
--	--
--	--
--	--
--	--
--	--
--	--
--	--
--	--
--	--
--	--
--	--
--	--
--	--
--	--
--	--
--	--
--	--
--	--
--	--
--	--
--	--
--	--
--	--
--	--
--	--
--	--
--	--
--	--
--	--
--	--
--	--
--	--
--	--
--	--
--	--
--	--
--	--
--	--
--	--
--	--
--	--
--	--
--	--
--	--
--	--
--	--
--	--
--	--
--	--
--	--
--	--
--	--
--	--
--	--
--	--
--	--
--	--
--	--
--	--
--	--
--	--
--	--
--	--
--	--
--	--
--	--
--	--
--	--
--	--
--	--
--	--
--	--
--	--
--	--
--	--
--	--
--	--
--	--
--	--
--	--
--	--
--	--
--	--
--	--
--	--
--	--
--	--
--	--
--	--
--	--
--	--
--	--
--	--
--	--
--	--
--	--
--	--
--	--
--	--
--	--
--	--
--	--
--	--
--	--
--	--
--	--
--	--
--	--
--	--
--	--
--	--
--	--
--	--
--	--
--	--
--	--
--	--
--	--
--	--
--	--
--	--
--	--
--	--
--	--
--	--
--	--
--	--
--	--
--	--
--	--
--	--
--	--
--	--
--	--
--	--
--	--
--	--
--	--
--	--
--	--
--	--
--	--
--	--
--	--
--	--
--	--
--	--
--	--
--	--
--	--
--	--
--	--
--	--
--	--
--	--
--	--
--	--
--	--
--	--
--	--
--	--
--	--
--	--
--	--
--	--
--	--
--	--
--	--
--	--
--	--
--	--
--	--
--	--
--	--
--	--
--	--
--	--
--	--
--	--
--	--
--	--
--	--
--	--
--	--
--	--
--	--
--	--
--	--
--	--
--	--
--	--
--	--
--	--
--	--
--	--
--	--
--	--
--	--
--	--
--	--
--	--
--	--
--	--
--	--
--	--
--	--
--	--
--	--
--	--
--	--
--	--
--	--
--	--
--	--
--	--
--	--
--	--
--	--
--	--
--	--
--	--
--	--
--	--
--	--
--	--
--	--
--	--
--	--
--	--
--	--
--	--
--	--
--	--
--	--
--	--
--	--
--	--
--	--
--	--
--	--
--	--
--	--
--	--
--	--
--	--
--	--
--	--
--	--
--	--
--	--
--	--
--	--
--	--
--	--
--	--
--	--
--	--
--	--
--	--
--	--
--	--
--	--
--	--
--	--
--	--
--	--
--	--
--	--
--	--
--	--
--	--
--	--
--	--
--	--
--	--
--	--
--	--
--	--
--	--
--	--
--	--
--	--
--	--
--	--
--	--
--	--
--	--
--	--
--	--
--	--
--	--
--	--
--	--
--	--
--	--
--	--
--	--
--	--
--	--
--	--
--	--
--	--
--	--
--	--
--	--
--	--
--	--
--	--
--	--
--	--
--	--
--	--
--	--
--	--
--	--
--	--
--	--
--	--
--	--
--	--
--	--
--	--
--	--
--	--
--	--
--	--
--	--
--	--
--	--
--	--
--	--
--	--
--	--
--	--
--	--
--	--
--	--
--	--
--	--
--	--
--	--
--	--
--	--
--	--
--	--
--	--
--	--
--	--
--	--
--	--
--	--
--	--
--	--
--	--
--	--
--	--
--	--
--	--
--	--
--	--
--	--
--	--
--	--
--	--
--	--
--	--
--	--
--	--
--	--
--	--
--	--
--	--
--	--
--	--
--	--
--	--
--	--
--	--
--	--
--	--
--	--
--	--
--	--
--	--
--	--
--	--
--	--
--	--
--	--
--	--
--	--
--	--
--	--
--	--
--	--
--	--
--	--
--	--
--	--
--	--
--	--
--	--
--	--
--	--
--	--
--	--
--	--
--	--
--	--
--	--
--	--
--	--
--	--
--	--
--	--
--	--
--	--
--	--
--	--
--	--
--	--
--	--
--	--
--	--
--	--
--	--
--	--
--	--
--	--
--	--
--	--
--	--
--	--
--	--
--	--
--	--
--	--
--	--
--	--
--	--
--	--
--	--
--	--
--	--
--	--
--	--
--	--
--	--
--	--
--	--
--	--
--	--
--	--
--	--
--	--
--	--
--	--
--	--
--	--
--	--
--	--
--	--
--	--
--	--
--	--
--	--
--	--
--	--
--	--
--	--
--	--
--	--
--	--
--	--
--	--
--	--
--	--
--	--
--	--
--	--
--	--
--	--
--	--
--	--
--	--
--	--
--	--
--	--
--	--
--	--
--	--
--	--
--	--
--	--
--	--
--	--
--	--
--	--
--	--
--	--
--	--
--	--
--	--
--	--
--	--
--	--
--	--
--	--
--	--
--	--
--	--
--	--
--	--
--	--
--	--
--	--
--	--
--	--
--	--
--	--
--	--
--	--
--	--
--	--
--	--
--	--
--	--
--	--
--	--
--	--
--	--
--	--
--	--
--	--
--	--
--	--
--	--
--	--
--	--
--	--
--	--
--	--
--	--
--	--
--	--
--	--
--	--
--	--
--	--
--	--
--	--
--	--
--	--
--	--
--	--
--	--
--	--
--	--
--	--
--	--
--	--
--	--
--	--
--	--
--	--
--	--
--	--
--	--
--	--
--	--
--	--
--	--
--	--
--	--
--	--
--	--
--	--
--	--
--	--
--	--
--	--
--	--
--	--
--	--
--	--
--	--
--	--
--	--
--	--
--	--
--	--
--	--
--	--
--	--
--	--
--	--
--	--
--	--
--	--
--	--
--	--
--	--
--	--
--	--
--	--
--	--
--	--
--	--
--	--
--	--
--	--
--	--
--	--
--	--
--	--
--	--
--	--
--	--
--	--
--	--
--	--
--	--
--	--
--	--
--	--
--	--
--	--
--	--
--	--
--	--
--	--
--	--
--	--
--	--
--	--
--	--
--	--
--	--
--	--
--	--
--	--
--	--
--	--
--	--
--	--
--	--
--	--
--	--
--	--
--	--
--	--
--	--
--	--
--	--
--	--
--	--
--	--
--	--
--	--
--	--
--	--
--	--
--	--
--	--
--	--
--	--
--	--
--	--
--	--
--	--
--	--
--	--
--	--
--	--
--	--
--	--
--	--
--	--
--	--
--	--
--	--
--	--
--	--
--	--
--	--
--	--
--	--
--	--
--	--
--	--
--	--
--	--
--	--
--	--
--	--
--	--
--	--
--	--
--	--
--	--
--	--
--	--
--	--
--	--
--	--
--	--
--	--
--	--
--	--
--	--
--	--
--	--
--	--
--	--
--	--
--	--
--	--
--	--
--	--
--	--
--	--
--	--
--	--
--	--
--	--
--	--
--	--
--	--
--	--
--	--
--	--
--	--
--	--
--	--
--	--
--	--
--	--
--	--
--	--
--	--
--	--
--	--
--	--
--	--
--	--
--	--
--	--
--	--
--	--
--	--
--	--
--	--
--	--
--	--
--	--
--	--
--	--
--	--
--	--
--	--
--	--
--	--
--	--
--	--
--	--
--	--
--	--
--	--
--	--
--	--
--	--
--	--
--	--
--	--
--	--
--	--
--	--
--	--
--	--
--	--
--	--
--	--
--	--
--	--
--	--
--	--
--	--
--	--
--	--
--	--
--	--
--	--
--	--
--	--
--	--
--	--
--	--
--	--
--	--
--	--
--	--
--	--
--	--
--	--
--	--
--	--
--	--
--	--
--	--
--	--
--	--
--	--
--	--
--	--
--	--
--	--
--	--
--	--
--	--
--	--
--	--
--	--
--	--
--	--
--	--
--	--
--	--
--	--
--	--
--	--
--	--
--	--
--	--
--	--
--	--
--	--
--	--
--	--
--	--
--	--
--	--
--	--
--	--
--	--
--	--
--	--
--	--
--	--
--	--
--	--
--	--
--	--
--	--
--	--
--	--
--	--
--	--
--	--
--	--
--	--
--	--
--	--
--	--
--	--
--	--
--	--
--	--
--	--
--	--
--	--
--	--
--	--
--	--

## Sheet: figure3b
	5-IrO2/GPO		10-IrO2/GPO		20-IrO2/GPO		30-IrO2/GPO		40-IrO2/GPO		40-Co3O4@C/GPO
Potential	current density	Potential	current density	Potential	current density	Potential	current density	Potential	current density	Potential	current density
1.22715	-0.000687518	1.22996	0.00116	1.22751	0.00105	1.22717	0.00195	1.22982	0.03043	1.22873	0.21779
1.23019	0.000539304	1.23299	0.000740234	1.23059	0.000860733	1.23025	0.000778179	1.23035	0.0195	1.23186	0.21475
1.23322	0.00153	1.23589	0.00103	1.23366	0.000703704	1.23333	0.000783476	1.23072	0.0109	1.2349	0.21715
1.23633	0.00221	1.23904	0.00112	1.23686	0.00088021	1.23647	0.00199	1.2313	0.0095	1.23807	0.20973
1.23938	0.00278	1.24205	0.00128	1.23984	0.000776392	1.23953	0.0036	1.23187	0.00419	1.24113	0.21049
1.24246	0.00324	1.24519	0.00144	1.24299	0.000994956	1.24265	0.00484	1.2326	0.01581	1.24428	0.19612
1.24565	0.00362	1.24828	0.00154	1.24604	0.00128	1.24573	0.00461	1.23312	-0.01242	1.24732	0.2159
1.24866	0.00398	1.25131	0.00157	1.24906	0.00141	1.24876	0.0034	1.23359	-0.02271	1.25035	0.23884
1.25179	0.00428	1.25444	0.0015	1.25229	0.00136	1.25194	0.0021	1.2341	-0.03431	1.25351	0.24969
1.25486	0.00454	1.25731	0.000851876	1.25523	0.00119	1.25499	0.00153	1.23468	-0.01459	1.25646	0.26124
1.25787	0.00476	1.26021	0.00143	1.25834	0.00103	1.258	0.00147	1.23524	-0.0277	1.25954	0.25303
1.26093	0.00497	1.2633	0.00158	1.26144	0.000940798	1.26105	0.00263	1.23557	-0.02134	1.26272	0.23912
1.26407	0.0052	1.2664	0.00179	1.26445	0.00104	1.26416	0.00412	1.23613	-0.00859	1.26574	0.25079
1.26714	0.00539	1.26935	0.00196	1.26766	0.00126	1.26724	0.00526	1.23672	-0.000801536	1.26885	0.24831
1.27022	0.00557	1.27261	0.00203	1.27072	0.00156	1.27034	0.00542	1.23742	0.00224	1.27193	0.2564
1.27328	0.0058	1.27559	0.00201	1.27378	0.00176	1.27348	0.00478	1.23794	-0.00237	1.27503	0.27168
1.27635	0.00596	1.27883	0.00193	1.27683	0.00179	1.2765	0.00333	1.23848	-0.00668	1.27804	0.28668
1.27941	0.00613	1.2816	0.00137	1.27989	0.00163	1.27957	0.00218	1.239	-0.0054	1.28128	0.3053
1.28251	0.00638	1.28466	0.0021	1.28306	0.00147	1.28271	0.00226	1.23952	-0.00203	1.28424	0.29126
1.28562	0.00656	1.28772	0.00235	1.2861	0.00139	1.28583	0.00334	1.23998	0.01267	1.28735	0.30486
1.2887	0.00674	1.29073	0.00257	1.28927	0.0015	1.28886	0.00509	1.24051	0.01611	1.29044	0.29382
1.29173	0.00694	1.2938	0.00267	1.29222	0.00178	1.29192	0.00627	1.2411	0.01422	1.29349	0.29609
1.29486	0.0071	1.29685	0.00269	1.29533	0.00212	1.295	0.00644	1.24176	0.03139	1.29651	0.31594
1.29791	0.00727	1.30001	0.00268	1.29842	0.00231	1.29806	0.00553	1.24216	0.04834	1.29965	0.32463
1.30092	0.00747	1.30305	0.00272	1.30155	0.00229	1.30114	0.00392	1.24266	0.04607	1.30276	0.36246
1.3041	0.00768	1.30614	0.00285	1.30459	0.00213	1.3042	0.00318	1.24329	0.03869	1.30587	0.37094
1.30713	0.00787	1.30923	0.00307	1.30767	0.00198	1.30732	0.00356	1.24369	0.03548	1.3089	0.37957
1.31026	0.00806	1.31235	0.00335	1.31076	0.00204	1.31044	0.00484	1.24432	0.0486	1.31192	0.36869
1.3133	0.0083	1.31538	0.00364	1.31384	0.00225	1.31354	0.00654	1.24477	0.02512	1.31506	0.36645
1.3164	0.00851	1.31852	0.00387	1.31694	0.00261	1.31661	0.00769	1.24533	0.02195	1.31823	0.37367
1.31944	0.0087	1.32163	0.00403	1.32001	0.00292	1.31969	0.00785	1.24584	0.01582	1.3213	0.37519
1.3225	0.00903	1.32471	0.00414	1.32304	0.00315	1.32278	0.00669	1.24635	0.01901	1.32432	0.4069
1.32566	0.00927	1.32786	0.00424	1.32623	0.00317	1.32593	0.00531	1.24686	0.01472	1.32742	0.42122
1.32869	0.00946	1.33092	0.00441	1.32926	0.00311	1.32891	0.00468	1.24753	0.00892	1.33051	0.45755
1.33181	0.00974	1.33396	0.00468	1.33238	0.00307	1.33194	0.00525	1.24802	0.00721	1.33369	0.46358
1.33491	0.00999	1.33694	0.00505	1.33545	0.00317	1.33508	0.0068	1.24848	-0.0056	1.33657	0.45552
1.33794	0.01024	1.33999	0.00547	1.33842	0.00345	1.33822	0.00862	1.24904	-0.01918	1.3397	0.45999
1.34098	0.01055	1.34315	0.00591	1.34161	0.00388	1.34132	0.00963	1.24947	-0.02718	1.34274	0.45146
1.3441	0.01086	1.34621	0.00626	1.34459	0.00434	1.34435	0.0096	1.25005	-0.02012	1.34586	0.4756
1.34717	0.01115	1.34933	0.00657	1.34772	0.0047	1.34739	0.00848	1.25042	-0.02195	1.34897	0.5176
1.35028	0.0115	1.35234	0.00683	1.35081	0.00494	1.35047	0.00744	1.25095	-0.01224	1.35211	0.53535
1.35339	0.01184	1.35537	0.00715	1.35386	0.00505	1.35351	0.00681	1.25167	-0.00107	1.35517	0.55503
1.3564	0.01215	1.35861	0.00756	1.35696	0.00516	1.35668	0.0072	1.25211	0.00396	1.35816	0.56023
1.3595	0.01252	1.36182	0.00812	1.36007	0.00536	1.35971	0.00886	1.25286	0.01143	1.36125	0.57859
1.36256	0.01294	1.36473	0.00877	1.36324	0.00585	1.36275	0.01058	1.25337	0.00315	1.36428	0.57107
1.3657	0.01336	1.36783	0.00944	1.36624	0.00646	1.36594	0.01191	1.25396	0.00164	1.36744	0.58203
1.36869	0.01374	1.37088	0.01009	1.36937	0.00717	1.36895	0.01233	1.25449	0.01485	1.37056	0.60997
1.37181	0.01423	1.37395	0.01064	1.37245	0.00779	1.3721	0.01179	1.25511	0.00767	1.3736	0.62611
1.3749	0.01463	1.377	0.01119	1.37552	0.00826	1.37511	0.01057	1.25571	0.01168	1.3767	0.66095
1.37796	0.01517	1.38011	0.0118	1.37853	0.00862	1.37822	0.00982	1.25624	0.00541	1.37977	0.70764
1.38105	0.01569	1.38317	0.01247	1.38159	0.00898	1.38129	0.0103	1.25679	0.01616	1.38279	0.74136
1.38414	0.01618	1.38641	0.0133	1.38465	0.00974	1.38437	0.01204	1.25735	0.01914	1.38588	0.73172
1.38726	0.01672	1.38929	0.01425	1.3878	0.01031	1.38744	0.01421	1.25778	0.03124	1.38904	0.72159
1.39031	0.01731	1.3924	0.01527	1.39088	0.01125	1.39055	0.01588	1.25841	0.02154	1.39215	0.71641
1.39337	0.0179	1.39559	0.01634	1.39391	0.01231	1.39368	0.01639	1.25884	0.03497	1.39515	0.75686
1.39648	0.01851	1.39866	0.01737	1.3971	0.0133	1.39679	0.01574	1.25954	0.01851	1.39829	0.81533
1.39951	0.01917	1.40176	0.01834	1.4002	0.01412	1.39981	0.01465	1.26011	0.03078	1.40141	0.85253
1.40267	0.01986	1.40481	0.01932	1.40321	0.0148	1.40287	0.0144	1.2606	0.02235	1.40449	0.89176
1.4057	0.02057	1.4079	0.02028	1.40632	0.01555	1.40601	0.01553	1.26117	0.01651	1.40764	0.91974
1.40876	0.02132	1.41101	0.02146	1.40942	0.01648	1.40913	0.01785	1.26164	0.01487	1.41065	0.94384
1.41191	0.02217	1.41419	0.02283	1.41249	0.01761	1.41216	0.02036	1.26229	0.01436	1.4137	0.92864
1.41499	0.02292	1.4171	0.02433	1.41552	0.01898	1.41517	0.0221	1.2627	0.01399	1.41673	0.95905
1.41804	0.02375	1.42021	0.02595	1.41866	0.02041	1.41826	0.02256	1.26341	0.00791	1.41985	0.99386
1.4211	0.02479	1.42338	0.02756	1.42168	0.02167	1.42137	0.022	1.264	0.01989	1.42294	1.06394
1.42415	0.02572	1.42642	0.02917	1.42473	0.02284	1.42449	0.02165	1.26459	0.00746	1.42601	1.14707
1.42724	0.0267	1.42944	0.0308	1.42782	0.02384	1.42749	0.02188	1.26517	0.00891	1.42909	1.17137
1.43039	0.02779	1.43255	0.03251	1.43097	0.0249	1.43062	0.02384	1.26575	-4.57322e-05	1.43231	1.19743
1.43339	0.02885	1.43567	0.03443	1.43405	0.02623	1.43372	0.02682	1.26629	-0.00866	1.43538	1.22502
1.43651	0.02997	1.43872	0.0366	1.43708	0.02775	1.43683	0.02988	1.26672	-0.000434854	1.43841	1.23
1.43957	0.03128	1.44174	0.039	1.44022	0.0295	1.43985	0.03241	1.26729	-0.01063	1.44142	1.27632
1.44267	0.03255	1.44495	0.0416	1.44331	0.03135	1.44298	0.03366	1.26785	-0.00848	1.44452	1.34419
1.44567	0.03395	1.44795	0.04429	1.44634	0.03305	1.44608	0.03416	1.26834	-0.00551	1.44763	1.44047
1.44884	0.03537	1.45107	0.04706	1.4495	0.03455	1.44918	0.03471	1.26874	0.0092	1.45073	1.50315
1.4519	0.03693	1.45406	0.04986	1.4525	0.03596	1.45215	0.03617	1.26952	0.00765	1.45373	1.55845
1.45502	0.0385	1.45718	0.05284	1.45551	0.03751	1.45525	0.03926	1.27004	0.00238	1.45675	1.62289
1.458	0.04017	1.46029	0.0562	1.45865	0.03934	1.45838	0.04372	1.27069	0.000603666	1.45989	1.6466
1.46117	0.04199	1.46346	0.05986	1.4617	0.04152	1.46135	0.04853	1.27129	0.01257	1.46305	1.69791
1.4642	0.04391	1.46641	0.06387	1.46488	0.0439	1.46459	0.05248	1.27184	0.00993	1.46605	1.74886
1.46733	0.04591	1.46952	0.06822	1.46795	0.04631	1.46758	0.05551	1.27238	0.00994	1.46914	1.804
1.4704	0.04813	1.47274	0.07276	1.47096	0.04882	1.47067	0.05849	1.27298	0.01278	1.47235	1.91541
1.47352	0.05049	1.47583	0.07757	1.47418	0.0514	1.47385	0.06173	1.27341	0.02603	1.47539	2.04172
1.47672	0.05302	1.47892	0.08251	1.47725	0.05395	1.47697	0.06546	1.27399	0.02025	1.47855	2.0782
1.47975	0.05559	1.48193	0.0877	1.48039	0.05661	1.47999	0.07076	1.2745	0.02406	1.48168	2.18408
1.48286	0.05847	1.48511	0.09337	1.48345	0.05956	1.48312	0.07802	1.2752	0.033	1.48463	2.26767
1.4859	0.06133	1.4882	0.09935	1.48646	0.06266	1.48623	0.08702	1.27578	0.0212	1.48774	2.31861
1.48901	0.06453	1.4913	0.10585	1.48956	0.06631	1.48928	0.09626	1.27638	0.01728	1.49083	2.37001
1.49215	0.06792	1.49427	0.11272	1.49265	0.07031	1.49242	0.10468	1.27698	0.02661	1.49386	2.45745
1.49522	0.07148	1.49733	0.12005	1.49572	0.07476	1.49542	0.11301	1.2775	0.02204	1.49697	2.57515
1.4982	0.07548	1.50036	0.12817	1.49882	0.07966	1.49855	0.12258	1.27801	0.01888	1.50007	2.70802
1.50135	0.07989	1.50346	0.1361	1.50188	0.08458	1.50156	0.13403	1.27856	0.01318	1.50308	2.87209
1.50443	0.08441	1.5066	0.14398	1.50504	0.08984	1.50469	0.14744	1.2792	0.01972	1.50629	3.00127
1.50749	0.08922	1.50957	0.1541	1.50812	0.09565	1.50772	0.16414	1.27974	0.01615	1.50931	3.12015
1.51057	0.09453	1.51253	0.1629	1.51121	0.10227	1.51086	0.18375	1.28034	0.0105	1.51236	3.21728
1.51362	0.10019	1.51562	0.17355	1.51426	0.10997	1.51382	0.20595	1.28091	0.0023	1.5156	3.31335
1.51664	0.10647	1.51858	0.18483	1.51732	0.1186	1.51702	0.22856	1.28157	0.000275897	1.51855	3.44413
1.51983	0.11345	1.52176	0.19662	1.52042	0.12827	1.52004	0.25252	1.2821	-0.000126672	1.52164	3.63128
1.52284	0.12093	1.52485	0.20895	1.52352	0.13901	1.52319	0.28112	1.28273	-0.00908	1.52477	3.79332
1.52595	0.12929	1.52781	0.22218	1.52655	0.15065	1.52628	0.31354	1.28306	0.00231	1.52781	4.00192
1.52907	0.13879	1.53094	0.23644	1.52968	0.16378	1.52937	0.35003	1.28373	0.00678	1.53081	4.22628
1.53209	0.14984	1.53398	0.25179	1.53273	0.17951	1.53235	0.39304	1.28431	-0.00772	1.53396	4.39568
1.53513	0.16065	1.53704	0.26869	1.53579	0.19664	1.53548	0.44835	1.28489	0.00211	1.53701	4.55832
1.53825	0.17287	1.54022	0.28686	1.53887	0.21595	1.53857	0.50478	1.28567	0.00481	1.54017	4.74041
1.54134	0.18624	1.54327	0.30663	1.54192	0.23794	1.54164	0.56647	1.28622	0.00696	1.54316	4.94526
1.54441	0.20089	1.54603	0.32612	1.54501	0.26279	1.5447	0.64081	1.28678	0.00835	1.54625	5.18665
1.54753	0.21692	1.54865	0.34598	1.54818	0.29152	1.54784	0.71793	1.28728	0.01302	1.54934	5.45937
1.55062	0.23469	1.55159	0.36835	1.5512	0.32271	1.55091	0.80914	1.28783	0.01256	1.55251	5.80139
1.55368	0.25358	1.55463	0.39438	1.55433	0.36167	1.55405	0.91445	1.28847	0.0208	1.55548	6.14594
1.5567	0.27454	1.55778	0.42279	1.55741	0.40321	1.55715	1.03518	1.28897	0.02032	1.55862	6.42732
1.55987	0.29781	1.56095	0.45314	1.56061	0.44808	1.56021	1.17433	1.2896	0.02493	1.56172	6.69658
1.56239	0.32286	1.56393	0.48571	1.56366	0.50073	1.56327	1.32994	1.29024	0.03497	1.56475	6.97198
1.56505	0.34471	1.56698	0.52329	1.56666	0.56488	1.56642	1.50381	1.29083	0.03284	1.56786	7.36309
1.56814	0.37359	1.57012	0.56111	1.56973	0.62945	1.56946	1.6999	1.29136	0.02231	1.57094	7.7321
1.5712	0.40435	1.57318	0.60152	1.57282	0.70227	1.5725	1.90563	1.29213	0.03277	1.57398	8.18607
1.57431	0.43743	1.57627	0.64575	1.57582	0.79059	1.57555	2.13956	1.2927	0.02683	1.5772	8.6899
1.57721	0.47127	1.57919	0.69264	1.57877	0.88103	1.57861	2.40722	1.29321	0.01497	1.58028	9.14838
1.58008	0.51289	1.58217	0.74453	1.5818	0.97522	1.58169	2.70438	1.2936	0.02174	1.5833	9.5984
1.58328	0.55413	1.58521	0.80032	1.58484	1.08793	1.58487	3.03086	1.29414	0.02203	1.58647	10.1142
1.58629	0.59828	1.58815	0.85875	1.58797	1.21587	1.58786	3.41596	1.29472	0.01451	1.58955	10.6187
1.58936	0.64907	1.59113	0.91992	1.59109	1.35804	1.59102	3.83579	1.29514	0.00529	1.59258	11.1246
1.59246	0.70055	1.59418	0.9872	1.59422	1.5157	1.59412	4.2805	1.29559	0.01167	1.59568	11.7191
1.59544	0.75401	1.59733	1.0624	1.59693	1.67615	1.5972	4.76884	1.29632	0.01074	1.59877	12.3592
1.59845	0.8105	1.60035	1.14326	1.59998	1.85607	1.60026	5.28069	1.29712	-0.00192	1.60179	13.1389
1.60132	0.87332	1.60325	1.22513	1.60297	2.06189	1.60326	5.84785	1.2976	-0.00984	1.60484	13.9161
1.60448	0.93558	1.60624	1.31323	1.60573	2.26406	1.60641	6.4809	1.29819	-0.01238	1.60791	14.7091
1.60752	1.00844	1.60935	1.40871	1.60861	2.48818	1.60948	7.17418	1.29859	-0.01891	1.61112	15.5574
1.61066	1.08219	1.61231	1.5103	1.61154	2.75867	1.61252	7.93588	1.29913	-0.01828	1.61417	16.5335
1.61365	1.16132	1.61536	1.62112	1.61448	3.03514	1.61572	8.7623	1.29962	-0.00369	1.61716	17.6449
1.61677	1.24423	1.61802	1.72773	1.61759	3.36451	1.61879	9.61942	1.30028	-6.12038e-05	1.6203	18.9688
1.61993	1.33215	1.62109	1.84332	1.6206	3.71756	1.62184	10.5265	1.30078	-0.0089	1.6234	20.3763
1.62298	1.42525	1.62397	1.97761	1.6235	4.10203	1.62502	11.4818	1.30133	0.00334
1.62609	1.5267	1.6267	2.10333	1.62651	4.49808	1.62802	12.4881	1.30196	0.01518
1.62919	1.62499	1.6296	2.23665	1.62947	4.95242	1.63109	13.599	1.30248	0.02849
1.63216	1.73949	1.63258	2.38558	1.63236	5.4422	1.63418	14.7568	1.30309	0.03222
1.63527	1.85711	1.63549	2.54688	1.63501	5.92497	1.63718	16.028	1.30368	0.0551
1.63831	1.98008	1.63847	2.72382	1.63781	6.42456	1.64034	17.2979	1.30432	0.06939
1.6414	2.11211	1.64135	2.88545	1.6403	6.96176	1.64342	18.5969	1.30484	0.05291
1.64432	2.25719	1.64445	3.07902	1.64312	7.58208	1.64645	19.9432	1.30542	0.03819
1.64713	2.38568	1.64721	3.27936	1.64577	8.21336			1.30607	0.02608
1.64982	2.52079	1.65013	3.48379	1.64868	8.93557			1.30643	0.0215
1.65281	2.67242	1.65283	3.69301	1.65173	9.79116			1.30688	0.02341
1.65573	2.84651	1.6558	3.92529	1.6545	10.6311			1.30752	0.01189
1.65868	3.01532	1.65866	4.17186	1.65738	11.5398			1.30815	0.01137
1.66164	3.20503	1.66134	4.40657	1.66007	12.4978			1.30864	-0.01572
1.66436	3.39991	1.66396	4.64076	1.6629	13.5187			1.30918	-0.00927
1.66727	3.60736	1.66647	4.89173	1.66563	14.5766			1.30959	-0.0277
1.67038	3.85548	1.66915	5.17505	1.66808	15.6225			1.31012	-0.01438
1.67331	4.10908	1.67151	5.43345	1.67069	16.8147			1.31057	-0.00736
1.67605	4.37063	1.67398	5.701	1.67346	18.1293			1.31121	0.00485
1.67891	4.61015	1.67667	6.03764	1.67611	19.3458			1.31172	0.01214
1.68179	4.90743	1.67915	6.3609	1.67872	20.5928			1.3122	0.000626805
1.68454	5.21852	1.68184	6.67825					1.31278	-0.000503896
1.68757	5.57366	1.68475	7.10175					1.3133	0.01024
1.69016	5.92581	1.68762	7.56542					1.31362	0.03049
1.69274	6.27398	1.69053	8.02878					1.31428	0.03459
1.69563	6.70699	1.69298	8.46217					1.31495	0.03866
1.69829	7.15427	1.69555	8.88238					1.31554	0.05059
1.70114	7.64662	1.69779	9.34409					1.31606	0.05811
--	--	1.70052	9.86378					1.31653	0.04894
								1.31708	0.03574
								1.31763	0.03259
								1.31808	0.03128
								1.31861	0.01876
								1.31914	0.021
								1.31972	0.00973
								1.32027	0.01208
								1.32085	-0.01548
								1.32134	-0.01209
								1.3218	-0.01575
								1.32225	0.000681545
								1.32276	0.01771
								1.32328	0.02188
								1.32402	0.01174
								1.32484	0.01167
								1.32531	0.02602
								1.32577	0.02142
								1.32634	0.02615
								1.32687	0.03527
								1.32745	0.02442
								1.32828	0.04032
								1.32893	0.03798
								1.32937	0.02567
								1.32979	0.03152
								1.3304	0.0249
								1.33092	0.02987
								1.33145	0.02126
								1.33214	0.03013
								1.3327	0.01585
								1.33326	0.02799
								1.33371	0.00988
								1.3342	0.00765
								1.33478	-0.00592
								1.33526	0.00458
								1.33562	0.00287
								1.33613	0.0168
								1.33681	0.01458
								1.33755	0.01215
								1.33806	0.02004
								1.33845	0.02582
								1.33894	0.0173
								1.33952	0.03297
								1.33998	0.02741
								1.34078	0.02391
								1.34139	0.04328
								1.34198	0.04526
								1.34244	0.04263
								1.34311	0.0317
								1.34397	0.03562
								1.3445	0.04657
								1.34509	0.02646
								1.34555	0.03312
								1.34601	0.0235
								1.34652	0.03054
								1.34697	0.03319
								1.34744	0.02114
								1.34822	0.03137
								1.34908	0.01573
								1.34962	0.01899
								1.35014	0.00673
								1.35059	0.02433
								1.35141	0.02763
								1.35221	0.00718
								1.35279	0.01029
								1.3532	0.01783
								1.35371	0.02844
								1.3543	0.02847
								1.35478	0.0206
								1.35533	0.02313
								1.35582	0.02931
								1.35632	0.0363
								1.35694	0.03313
								1.35757	0.03707
								1.35804	0.05887
								1.35858	0.04983
								1.35924	0.04847
								1.35999	0.0496
								1.36052	0.06885
								1.36108	0.05049
								1.36153	0.05772
								1.36215	0.04026
								1.36278	0.04153
								1.36316	0.04764
								1.36394	0.04321
								1.36451	0.0469
								1.36506	0.02948
								1.36567	0.02229
								1.36612	0.01022
								1.36642	0.01359
								1.36697	0.01617
								1.36764	0.03475
								1.36863	0.03598
								1.36915	0.01979
								1.36968	0.0177
								1.37017	0.03164
								1.37074	0.03319
								1.37123	0.02677
								1.37172	0.03546
								1.37234	0.04513
								1.37289	0.07057
								1.37348	0.07824
								1.37396	0.10483
								1.37462	0.07435
								1.37514	0.09194
								1.37575	0.06328
								1.37633	0.07041
								1.37682	0.06026
								1.37733	0.05662
								1.37775	0.06019
								1.37824	0.0499
								1.37886	0.02799
								1.37927	0.0173
								1.37972	0.0076
								1.38013	0.02834
								1.38063	0.04985
								1.38126	0.04561
								1.38166	0.03312
								1.38207	0.04696
								1.38266	0.06091
								1.38303	0.06912
								1.38369	0.08888
								1.38409	0.11118
								1.38472	0.10666
								1.38515	0.09893
								1.38563	0.10107
								1.38612	0.08611
								1.38675	0.07748
								1.38713	0.07153
								1.38783	0.07661
								1.38846	0.07812
								1.38893	0.07513
								1.38944	0.0588
								1.38989	0.05184
								1.39047	0.06509
								1.39101	0.03085
								1.39152	0.03266
								1.39184	0.05287
								1.39233	0.06274
								1.39303	0.07029
								1.39362	0.07359
								1.39426	0.07479
								1.39471	0.07203
								1.39515	0.08436
								1.39565	0.08082
								1.39607	0.09844
								1.39675	0.08673
								1.3975	0.10872
								1.39805	0.10191
								1.39849	0.11305
								1.399	0.09058
								1.39953	0.10081
								1.39996	0.08489
								1.40056	0.09357
								1.40126	0.0939
								1.40169	0.09272
								1.40232	0.09221
								1.40278	0.08769
								1.40323	0.08193
								1.40397	0.09867
								1.40499	0.10015
								1.40597	0.10227
								1.40681	0.08731
								1.40733	0.07306
								1.40778	0.09516
								1.40831	0.08127
								1.40874	0.1023
								1.40927	0.0988
								1.40979	0.10194
								1.4103	0.10289
								1.41084	0.10477
								1.41126	0.11962
								1.41169	0.12525
								1.41223	0.12919
								1.41275	0.13383
								1.41333	0.13388
								1.41382	0.1317
								1.41436	0.12938
								1.41476	0.12406
								1.41531	0.12353
								1.41578	0.1219
								1.41626	0.12029
								1.41669	0.1137
								1.41717	0.10408
								1.41755	0.10684
								1.41797	0.11285
								1.41878	0.12418
								1.4198	0.12731
								1.42084	0.12954
								1.42187	0.13191
								1.42284	0.13466
								1.4238	0.13733
								1.42482	0.14
								1.42583	0.14292
								1.4268	0.14589
								1.42783	0.1488
								1.42879	0.15184
								1.42977	0.15495
								1.43027	0.1457
								1.43078	0.15597
								1.43135	0.15766
								1.43193	0.15572
								1.43239	0.16126
								1.43312	0.1621
								1.434	0.16918
								1.43461	0.1794
								1.43518	0.19315
								1.43571	0.19858
								1.43606	0.19709
								1.43654	0.20199
								1.43705	0.19058
								1.43746	0.17958
								1.43791	0.19044
								1.43847	0.17959
								1.43903	0.18597
								1.43982	0.19436
								1.44043	0.17161
								1.44091	0.16627
								1.44128	0.18012
								1.44173	0.17031
								1.44227	0.16514
								1.44291	0.19487
								1.44347	0.17345
								1.44392	0.18699
								1.4443	0.20304
								1.44478	0.23063
								1.4454	0.22947
								1.44629	0.21066
								1.44706	0.27597
								1.4476	0.26703
								1.44803	0.2656
								1.44858	0.24957
								1.44907	0.24025
								1.4495	0.23259
								1.45016	0.2378
								1.4507	0.22184
								1.45115	0.22414
								1.45175	0.19756
								1.45233	0.22709
								1.45286	0.19662
								1.45321	0.20955
								1.45375	0.2191
								1.45423	0.22626
								1.45478	0.24062
								1.4553	0.23751
								1.45576	0.24654
								1.45625	0.27391
								1.45667	0.27093
								1.45732	0.29479
								1.45787	0.31725
								1.45845	0.3047
								1.45889	0.31316
								1.45942	0.29248
								1.4599	0.29059
								1.46055	0.28578
								1.46131	0.28916
								1.46179	0.28611
								1.46226	0.27962
								1.46277	0.25916
								1.46324	0.26146
								1.46367	0.24407
								1.46411	0.26002
								1.46463	0.26571
								1.46503	0.29083
								1.46573	0.30314
								1.46662	0.3055
								1.46738	0.31402
								1.46781	0.31949
								1.46833	0.3218
								1.4688	0.32939
								1.4692	0.34802
								1.46982	0.32728
								1.47051	0.35844
								1.47103	0.34485
								1.47145	0.36622
								1.47199	0.35172
								1.47254	0.35872
								1.47312	0.3577
								1.4736	0.3674
								1.47407	0.3532
								1.47463	0.3604
								1.47511	0.34164
								1.4756	0.34782
								1.47614	0.34746
								1.47663	0.36354
								1.47721	0.36399
								1.47768	0.36649
								1.47817	0.37109
								1.47869	0.38951
								1.4791	0.38317
								1.47965	0.39012
								1.48012	0.39803
								1.48056	0.40647
								1.48118	0.42691
								1.48186	0.41358
								1.48264	0.42015
								1.48356	0.4292
								1.4841	0.46487
								1.48465	0.44831
								1.4851	0.4722
								1.48564	0.46728
								1.48623	0.46058
								1.48668	0.45543
								1.4871	0.44872
								1.48772	0.45147
								1.48816	0.45544
								1.48874	0.4475
								1.48925	0.45804
								1.48987	0.47077
								1.49036	0.48732
								1.49089	0.47858
								1.49134	0.49477
								1.49197	0.49812
								1.49264	0.5085
								1.49316	0.52613
								1.49358	0.54434
								1.49407	0.57357
								1.49471	0.56141
								1.49557	0.55386
								1.49615	0.58576
								1.4967	0.57164
								1.49715	0.59412
								1.49771	0.58153
								1.49822	0.58867
								1.49873	0.59438
								1.49923	0.58865
								1.49984	0.59369
								1.50047	0.60288
								1.50107	0.61417
								1.5016	0.59233
								1.50208	0.59847
								1.50255	0.61188
								1.5031	0.61941
								1.50358	0.62905
								1.50405	0.65674
								1.50454	0.67348
								1.5051	0.71433
								1.50554	0.74923
								1.50615	0.74886
								1.50677	0.76865
								1.50728	0.76349
								1.50782	0.74073
								1.50829	0.75717
								1.50877	0.74454
								1.50933	0.75274
								1.51002	0.73792
								1.51045	0.72553
								1.51087	0.74266
								1.51141	0.75957
								1.51193	0.76308
								1.51237	0.79709
								1.51303	0.81251
								1.51354	0.81835
								1.51397	0.82755
								1.51439	0.87187
								1.5149	0.90214
								1.51533	0.93414
								1.51596	0.92413
								1.51658	0.9645
								1.51711	0.95082
								1.51754	0.95336
								1.5181	0.95912
								1.51868	0.94854
								1.51915	0.95427
								1.51966	0.95357
								1.52005	0.94789
								1.52062	0.96357
								1.52105	0.98281
								1.52154	1.0272
								1.52215	1.03663
								1.52274	1.07063
								1.52347	1.09597
								1.52389	1.10888
								1.52442	1.1295
								1.52504	1.15005
								1.52563	1.17849
								1.52608	1.20065
								1.52667	1.22631
								1.52715	1.23595
								1.52779	1.23636
								1.52824	1.25868
								1.52868	1.25967
								1.52915	1.2834
								1.52965	1.28668
								1.5302	1.31586
								1.53076	1.31378
								1.5313	1.33434
								1.53169	1.30223
								1.53193	1.44278
								1.5324	1.38353
								1.53302	1.41777
								1.53346	1.45119
								1.53388	1.50585
								1.5344	1.51305
								1.53511	1.54522
								1.5359	1.56808
								1.53663	1.61415
								1.53701	1.63353
								1.53742	1.61394
								1.53782	1.65776
								1.53834	1.68706
								1.53881	1.68052
								1.53898	1.84899
								1.53932	1.75818
								1.53967	1.68252
								1.54027	1.75394
								1.54081	1.78713
								1.54124	1.81939
								1.54177	1.86289
								1.54245	1.91613
								1.54293	1.9447
								1.54342	1.97775
								1.54403	2.01512
								1.54438	2.0753
								1.54479	2.04704
								1.54528	2.08317
								1.54582	2.12154
								1.5463	2.11002
								1.54688	2.1641
								1.54752	2.1846
								1.54804	2.21416
								1.54872	2.25823
								1.54909	2.28035
								1.54956	2.33374
								1.55014	2.36744
								1.5506	2.40744
								1.55109	2.49981
								1.55153	2.54605
								1.55211	2.63241
								1.5526	2.66453
								1.55312	2.67907
								1.55378	2.72469
								1.55429	2.74389
								1.55475	2.79577
								1.55544	2.83714
								1.55589	2.87107
								1.55642	2.86892
								1.55689	2.8941
								1.55735	2.92634
								1.55788	3.02163
								1.55825	3.06123
								1.55874	3.08562
								1.55922	3.15674
								1.55969	3.19702
								1.56014	3.36978
								1.56051	3.35428
								1.56105	3.46086
								1.56153	3.48531
								1.56197	3.53758
								1.56245	3.56315
								1.56302	3.60542
								1.56351	3.65196
								1.56409	3.72134
								1.56453	3.7735
								1.56501	3.83808
								1.56556	3.83491
								1.56614	3.87878
								1.56638	3.96194
								1.56685	4.03439
								1.56732	4.12708
								1.5678	4.16029
								1.56826	4.19541
								1.56871	4.28753
								1.56923	4.35462
								1.56972	4.45208
								1.57037	4.55076
								1.57086	4.62567
								1.57149	4.65979
								1.57187	4.7711
								1.57241	4.82359
								1.57295	4.91111
								1.57354	4.95781
								1.57396	5.04716
								1.57448	5.10762
								1.57506	5.18994
								1.57543	5.15931
								1.57586	5.35287
								1.57621	5.34312
								1.57684	5.44403
								1.57724	5.54863
								1.57777	5.64593
								1.57828	5.73172
								1.57879	5.78
								1.57915	5.91181
								1.57948	5.91783
								1.5796	6.27809
								1.58002	6.09602
								1.58052	6.16474
								1.58108	6.24453
								1.58151	6.29777
								1.58205	6.38042
								1.58253	6.46842
								1.58291	6.5245
								1.58335	6.67056
								1.58373	6.64707
								1.58418	6.7578
								1.58466	6.8852
								1.58522	6.97644
								1.58572	7.1106
								1.5863	7.23672
								1.58677	7.34553
								1.58702	7.4345
								1.58747	7.53061
								1.58795	7.65034
								1.58852	7.77011
								1.58911	7.86977
								1.5897	7.99519
								1.59023	8.0756
								1.5907	8.2303
								1.59123	8.28632
								1.59161	8.36573
								1.59197	8.50656
								1.59239	8.52826
								1.59291	8.64509
								1.59349	8.79308
								1.59401	8.93143
								1.59459	8.99166
								1.59504	9.17599
								1.59534	9.45106
								1.59565	9.48909
								1.5961	9.60845
								1.59666	9.70981
								1.59707	9.79924
								1.59762	9.89504
								1.59812	10.0458
								1.59871	10.1831
								1.59923	10.3024
								1.5997	10.3987
								1.60006	10.4258
								1.60057	10.6135
								1.60115	10.786
								1.60163	10.9224
								1.60209	11.0103
								1.60259	11.1163
								1.60305	11.3511
								1.6036	11.6238
								1.60406	11.8233
								1.60453	11.9639
								1.60496	12.065
								1.60547	12.3014
								1.60578	12.7061
								1.60591	12.3119
								1.60632	12.5293
								1.60673	12.6033
								1.60704	12.5297
								1.60759	12.7655
								1.60811	12.9329
								1.60869	13.1232
								1.60911	13.2796
								1.60971	13.4649
								1.61025	13.6499
								1.61064	13.9102
								1.61119	14.1379
								1.61176	14.3265
								1.61234	14.496
								1.61285	14.6822
								1.61338	14.7104
								1.61389	14.9792
								1.61448	15.3098
								1.61495	15.5663
								1.61549	15.5876
								1.61603	15.8076
								1.61653	15.978
								1.61689	16.1266
								1.61703	15.9036
								1.6171	16.0332
								1.61711	16.5623
								1.61756	16.428
								1.61794	16.4846
								1.61829	16.7784
								1.61873	16.8712
								1.6192	17.0408
								1.61976	17.1184
								1.6201	17.4278
								1.62038	17.8637
								1.62081	17.9688
								1.62119	18.0838
								1.62142	18.0758
								1.6219	18.1763
								1.62238	18.4022
								1.62293	18.6058
								1.62307	19.4455
								1.62331	18.8639
								1.62394	19.0865
								1.62425	19.2509
								1.6247	19.6262
								1.62519	19.8597
								1.62578	20.0209

## Sheet: Figure3c
	40-IrO2/GPO		40-Co3O4@C/GPO
Log (Current density)	Overpotential	Log (Current density)	Overpotential
-1.5167	-0.00018	-0.66196	-0.00127
-1.70997	0.00035	-0.66807	0.00186
-1.96257	0.00072	-0.66324	0.0049
-2.02228	0.0013	-0.67834	0.00807
-2.37779	0.00187	-0.67677	0.01113
-1.80107	0.0026	-0.70748	0.01428
-2.64975	0.00742	-0.66575	0.01732
-1.89722	0.00998	-0.62189	0.02035
-1.7929	0.01051	-0.6026	0.02351
-1.8471	0.0111	-0.58296	0.02646
-1.50321	0.01176	-0.59683	0.02954
-1.31569	0.01216	-0.62138	0.03272
-1.33658	0.01266	-0.60069	0.03574
-1.4124	0.01329	-0.60501	0.03885
-1.45002	0.01369	-0.59108	0.04193
-1.31336	0.01432	-0.56594	0.04503
-1.59998	0.01477	-0.5426	0.04804
-1.65857	0.01533	-0.51527	0.05128
-1.80079	0.01584	-0.53572	0.05424
-1.72102	0.01635	-0.5159	0.05735
-1.83209	0.01686	-0.53192	0.06044
-2.04964	0.01753	-0.52858	0.06349
-2.14206	0.01802	-0.5004	0.06651
-2.4023	0.02211	-0.48861	0.06965
-1.94195	0.02286	-0.44074	0.07276
-2.50169	0.02337	-0.4307	0.07587
-2.78516	0.02396	-0.42071	0.0789
-1.82827	0.02449	-0.43334	0.08192
-2.1152	0.02511	-0.43599	0.08506
-1.93256	0.02571	-0.42751	0.08823
-2.2668	0.02624	-0.42575	0.0913
-1.79156	0.02679	-0.39051	0.09432
-1.71806	0.02735	-0.37549	0.09742
-1.50529	0.02778	-0.33956	0.10051
-1.66675	0.02841	-0.33388	0.10369
-1.4563	0.02884	-0.34149	0.10657
-1.73259	0.02954	-0.33725	0.1097
-1.51173	0.03011	-0.34538	0.11274
-1.65072	0.0306	-0.32276	0.11586
-1.78225	0.03117	-0.28601	0.11897
-1.82769	0.03164	-0.27136	0.12211
-1.84285	0.03229	-0.25568	0.12517
-1.85418	0.0327	-0.25163	0.12816
-2.10182	0.03341	-0.23763	0.13125
-1.70137	0.034	-0.24331	0.13428
-2.12726	0.03459	-0.23505	0.13744
-2.05012	0.03517	-0.21469	0.14056
-2.03621	0.03874	-0.20335	0.1436
-2.11634	0.03952	-0.17983	0.1467
-2.62342	0.04004	-0.15019	0.14977
-3.2192	0.04069	-0.12997	0.15279
-1.90066	0.04129	-0.13566	0.15588
-2.00305	0.04184	-0.14171	0.15904
-2.00261	0.04238	-0.14484	0.16215
-1.89347	0.04298	-0.12098	0.16515
-1.58453	0.04341	-0.08867	0.16829
-1.69357	0.04399	-0.06929	0.17141
-1.6187	0.0445	-0.04975	0.17449
-1.48149	0.0452	-0.03633	0.17764
-1.67366	0.04578	-0.0251	0.18065
-1.76246	0.04638	-0.03215	0.1837
-1.57496	0.04698	-0.01816	0.18673
-1.65679	0.0475	-0.00267	0.18985
-1.724	0.04801	0.02692	0.19294
-1.88008	0.04856	0.05959	0.19601
-1.70509	0.0492	0.06869	0.19909
-1.79183	0.04974	0.07825	0.20231
-1.97881	0.05034	0.08814	0.20538
-2.63827	0.05091	0.08991	0.20841
-3.55925	0.05157	0.10596	0.21142
-2.63639	0.05306	0.12846	0.21452
-2.16877	0.05373	0.1585	0.21763
-2.67572	0.05489	0.177	0.22073
-2.31785	0.05567	0.19269	0.22373
-2.15739	0.05622	0.21029	0.22675
-2.07831	0.05678	0.21659	0.22989
-1.88539	0.05728	0.22991	0.23305
-1.90101	0.05783	0.24276	0.23605
-1.68194	0.05847	0.25624	0.23914
-1.69208	0.05897	0.28226	0.24235
-1.60328	0.0596	0.31	0.24539
-1.4563	0.06024	0.31769	0.24855
-1.4836	0.06083	0.33927	0.25168
-1.6515	0.06136	0.35558	0.25463
-1.48452	0.06213	0.36523	0.25774
-1.57138	0.0627	0.37475	0.26083
-1.82478	0.06321	0.39048	0.26386
-1.66274	0.0636	0.4108	0.26697
-1.65699	0.06414	0.43265	0.27007
-1.83833	0.06472	0.4582	0.27308
-2.27654	0.06514	0.47731	0.27629
-1.93293	0.06559	0.49418	0.27931
-1.969	0.06632	0.50749	0.28236
-2.47625	0.07133	0.52027	0.2856
-1.81873	0.07196	0.53708	0.28855
-1.54531	0.07248	0.56006	0.29164
-1.49187	0.07309	0.57902	0.29477
-1.25885	0.07368	0.60227	0.29781
-1.1587	0.07432	0.62596	0.30081
-1.27646	0.07484	0.64303	0.30396
-1.41805	0.07542	0.6588	0.30701
-1.58369	0.07607	0.67582	0.31017
-1.66756	0.07643	0.69419	0.31316
-1.6306	0.07688	0.71489	0.31625
-1.92482	0.07752	0.73714	0.31934
-1.94424	0.07815	0.76353	0.32251
-2.31426	0.08121	0.78859	0.32548
-1.91578	0.08172	0.80803	0.32862
-3.20287	0.0822	0.82585	0.33172
-1.9897	0.0833	0.84336	0.33475
-1.51584	0.08362	0.86706	0.33786
-1.46105	0.08428	0.8883	0.34094
-1.41274	0.08495	0.91308	0.34398
-1.29594	0.08554	0.93901	0.3472
-1.23575	0.08606	0.96134	0.35028
-1.31034	0.08653	0.9822	0.3533
-1.44685	0.08708	1.00493	0.35647
-1.48692	0.08763	1.02607	0.35955
-1.50473	0.08808	1.04628	0.36258
-1.72677	0.08861	1.06889	0.36568
-1.67778	0.08914	1.09199	0.36877
-2.01189	0.08972	1.11856	0.37179
-1.91793	0.09027	1.14352	0.37484
-3.16651	0.09225	1.16759	0.37791
-1.75178	0.09276	1.19194	0.38112
-1.65995	0.09328	1.21836	0.38417
-1.93033	0.09402	1.24662	0.38716
-1.93293	0.09484	1.27804	0.3903
-1.58469	0.09531	1.30913	0.3934
-1.66918	0.09577	--	--
-1.58253	0.09634	--	--
-1.45259	0.09687	--	--
-1.61225	0.09745	--	--
-1.39448	0.09828	--	--
-1.42045	0.09893	--	--
-1.59057	0.09937	--	--
-1.50141	0.09979	--	--
-1.6038	0.1004	--	--
-1.52476	0.10092	--	--
-1.67244	0.10145	--	--
-1.521	0.10214	--	--
-1.79997	0.1027	--	--
-1.553	0.10326
-2.00524	0.10371
-2.11634	0.1042
-2.33913	0.10526
-2.54212	0.10562
-1.77469	0.10613
-1.83624	0.10681
-1.91542	0.10755
-1.6981	0.10806
-1.58804	0.10845
-1.76195	0.10894
-1.48188	0.10952
-1.56209	0.10998
-1.62142	0.11078
-1.36371	0.11139
-1.34429	0.11198
-1.37028	0.11244
-1.49894	0.11311
-1.44831	0.11397
-1.33189	0.1145
-1.57741	0.11509
-1.47991	0.11555
-1.62893	0.11601
-1.51513	0.11652
-1.47899	0.11697
-1.6749	0.11744
-1.50349	0.11822
-1.80327	0.11908
-1.72148	0.11962
-2.17198	0.12014
-1.61386	0.12059
-1.55862	0.12141
-2.14388	0.12221
-1.98758	0.12279
-1.74885	0.1232
-1.54607	0.12371
-1.54561	0.1243
-1.68613	0.12478
-1.63582	0.12533
-1.53298	0.12582
-1.44009	0.12632
-1.47978	0.12694
-1.43098	0.12757
-1.23011	0.12804
-1.30251	0.12858
-1.31453	0.12924
-1.30452	0.12999
-1.1621	0.13052
-1.29679	0.13108
-1.23867	0.13153
-1.39513	0.13215
-1.38164	0.13278
-1.32203	0.13316
-1.36442	0.13394
-1.32883	0.13451
-1.53047	0.13506
-1.65189	0.13567
-1.99055	0.13612
-1.86678	0.13642
-1.79129	0.13697
-1.45905	0.13764
-1.44394	0.13863
-1.70355	0.13915
-1.75203	0.13968
-1.49976	0.14017
-1.47899	0.14074
-1.57235	0.14123
-1.45026	0.14172
-1.34553	0.14234
-1.15138	0.14289
-1.10657	0.14348
-0.97951	0.14396
-1.12872	0.14462
-1.0365	0.14514
-1.19873	0.14575
-1.15237	0.14633
-1.21997	0.14682
-1.24703	0.14733
-1.22048	0.14775
-1.3019	0.14824
-1.553	0.14886
-1.76195	0.14927
-2.11919	0.14972
-1.5476	0.15013
-1.30233	0.15063
-1.34094	0.15126
-1.47991	0.15166
-1.32827	0.15207
-1.21531	0.15266
-1.1604	0.15303
-1.0512	0.15369
-0.95397	0.15409
-0.972	0.15472
-1.00467	0.15515
-0.99538	0.15563
-1.06495	0.15612
-1.11081	0.15675
-1.14551	0.15713
-1.11571	0.15783
-1.10724	0.15846
-1.12419	0.15893
-1.23062	0.15944
-1.28534	0.15989
-1.18649	0.16047
-1.51074	0.16101
-1.48598	0.16152
-1.27679	0.16184
-1.20246	0.16233
-1.15311	0.16303
-1.13318	0.16362
-1.12616	0.16426
-1.14249	0.16471
-1.07386	0.16515
-1.09248	0.16565
-1.00683	0.16607
-1.06183	0.16675
-0.96369	0.1675
-0.99178	0.16805
-0.94673	0.16849
-1.04297	0.169
-0.9965	0.16953
-1.07114	0.16996
-1.02886	0.17056
-1.02733	0.17126
-1.03283	0.17169
-1.03522	0.17232
-1.05705	0.17278
-1.08656	0.17323
-1.00581	0.17397
-0.99935	0.17499
-0.99025	0.17597
-1.05894	0.17681
-1.13632	0.17733
-1.02155	0.17778
-1.09007	0.17831
-0.99012	0.17874
-1.00524	0.17927
-0.99166	0.17979
-0.98763	0.1803
-0.97976	0.18084
-0.9222	0.18126
-0.90222	0.18169
-0.88877	0.18223
-0.87345	0.18275
-0.87328	0.18333
-0.88041	0.18382
-0.88813	0.18436
-0.90637	0.18476
-0.90823	0.18531
-0.914	0.18578
-0.91977	0.18626
-0.94424	0.18669
-0.98263	0.18717
-0.97127	0.18755
-0.9475	0.18797
-0.90595	0.18878
-0.89514	0.1898
-0.8876	0.19084
-0.87972	0.19187
-0.87076	0.19284
-0.86223	0.1938
-0.85387	0.19482
-0.84491	0.19583
-0.83597	0.1968
-0.8274	0.19783
-0.81861	0.19879
-0.80981	0.19977
-0.83654	0.20027
-0.80696	0.20078
-0.80228	0.20135
-0.80766	0.20193
-0.79247	0.20239
-0.79022	0.20312
-0.77165	0.204
-0.74618	0.20461
-0.71411	0.20518
-0.70206	0.20571
-0.70534	0.20606
-0.69467	0.20654
-0.71992	0.20705
-0.74574	0.20746
-0.72024	0.20791
-0.74572	0.20847
-0.73056	0.20903
-0.71139	0.20982
-0.76546	0.21043
-0.77919	0.21091
-0.74444	0.21128
-0.76876	0.21173
-0.78215	0.21227
-0.71026	0.21291
-0.76083	0.21347
-0.72818	0.21392
-0.69242	0.2143
-0.63708	0.21478
-0.63927	0.2154
-0.67642	0.21629
-0.55914	0.21706
-0.57344	0.2176
-0.57577	0.21803
-0.60281	0.21858
-0.61934	0.21907
-0.63341	0.2195
-0.62379	0.22016
-0.65396	0.2207
-0.64948	0.22115
-0.7043	0.22175
-0.6438	0.22233
-0.70637	0.22286
-0.67871	0.22321
-0.65936	0.22375
-0.64539	0.22423
-0.61867	0.22478
-0.62432	0.2253
-0.60811	0.22576
-0.56239	0.22625
-0.56714	0.22667
-0.53049	0.22732
-0.4986	0.22787
-0.51613	0.22845
-0.50423	0.22889
-0.5339	0.22942
-0.53672	0.2299
-0.54397	0.23055
-0.53886	0.23131
-0.54347	0.23179
-0.55343	0.23226
-0.58643	0.23277
-0.58259	0.23324
-0.61249	0.23367
-0.58499	0.23411
-0.57559	0.23463
-0.53636	0.23503
-0.51836	0.23573
-0.51499	0.23662
-0.50304	0.23738
-0.49554	0.23781
-0.49241	0.23833
-0.48229	0.2388
-0.4584	0.2392
-0.48508	0.23982
-0.44558	0.24051
-0.46237	0.24103
-0.43626	0.24145
-0.4538	0.24199
-0.44524	0.24254
-0.44648	0.24312
-0.43486	0.2436
-0.45198	0.24407
-0.44322	0.24463
-0.46643	0.24511
-0.45865	0.2456
-0.4591	0.24614
-0.43945	0.24663
-0.43891	0.24721
-0.43594	0.24768
-0.43052	0.24817
-0.40948	0.24869
-0.41661	0.2491
-0.4088	0.24965
-0.40008	0.25012
-0.39097	0.25056
-0.36966	0.25118
-0.38344	0.25186
-0.3766	0.25264
-0.36734	0.25356
-0.33267	0.2541
-0.34842	0.25465
-0.32587	0.2551
-0.33042	0.25564
-0.33669	0.25623
-0.34158	0.25668
-0.34802	0.2571
-0.34537	0.25772
-0.34157	0.25816
-0.34921	0.25874
-0.3391	0.25925
-0.32719	0.25987
-0.31219	0.26036
-0.32005	0.26089
-0.3056	0.26134
-0.30267	0.26197
-0.29371	0.26264
-0.27891	0.26316
-0.26413	0.26358
-0.24141	0.26407
-0.25072	0.26471
-0.2566	0.26557
-0.23228	0.26615
-0.24288	0.2667
-0.22613	0.26715
-0.23543	0.26771
-0.23013	0.26822
-0.22594	0.26873
-0.23014	0.26923
-0.22644	0.26984
-0.21977	0.27047
-0.21171	0.27107
-0.22744	0.2716
-0.22296	0.27208
-0.21333	0.27255
-0.20802	0.2731
-0.20131	0.27358
-0.18261	0.27405
-0.17168	0.27454
-0.1461	0.2751
-0.12538	0.27554
-0.1256	0.27615
-0.11427	0.27677
-0.1172	0.27728
-0.13034	0.27782
-0.12081	0.27829
-0.12811	0.27877
-0.12336	0.27933
-0.13199	0.28002
-0.13934	0.28045
-0.12921	0.28087
-0.11943	0.28141
-0.11743	0.28193
-0.09849	0.28237
-0.09017	0.28303
-0.08706	0.28354
-0.08221	0.28397
-0.05955	0.28439
-0.04473	0.2849
-0.02959	0.28533
-0.03427	0.28596
-0.0157	0.28658
-0.0219	0.28711
-0.02074	0.28754
-0.01813	0.2881
-0.02294	0.28868
-0.02033	0.28915
-0.02065	0.28966
-0.02324	0.29005
-0.01612	0.29062
-0.00753	0.29105
0.01166	0.29154
0.01562	0.29215
0.02964	0.29274
0.0398	0.29347
0.04488	0.29389
0.05289	0.29442
0.06072	0.29504
0.07133	0.29563
0.07942	0.29608
0.0886	0.29667
0.092	0.29715
0.09214	0.29779
0.09992	0.29824
0.10026	0.29868
0.10836	0.29915
0.10947	0.29965
0.11921	0.3002
0.11852	0.30076
0.12527	0.3013
0.11469	0.30169
0.1592	0.30193
0.14099	0.3024
0.15161	0.30302
0.16172	0.30346
0.17778	0.30388
0.17985	0.3044
0.18899	0.30511
0.19537	0.3059
0.20794	0.30663
0.21313	0.30701
0.20789	0.30742
0.21952	0.30782
0.22713	0.30834
0.22544	0.30881
0.26693	0.30898
0.24506	0.30932
0.22596	0.30967
0.24401	0.31027
0.25216	0.31081
0.25993	0.31124
0.27019	0.31177
0.28242	0.31245
0.28885	0.31293
0.29617	0.31342
0.3043	0.31403
0.31708	0.31438
0.31113	0.31479
0.31872	0.31528
0.32665	0.31582
0.32429	0.3163
0.33528	0.31688
0.33937	0.31752
0.34521	0.31804
0.35377	0.31872
0.358	0.31909
0.36805	0.31956
0.37428	0.32014
0.38156	0.3206
0.39791	0.32109
0.40587	0.32153
0.42035	0.32211
0.42562	0.3226
0.42798	0.32312
0.43532	0.32378
0.43837	0.32429
0.4465	0.32475
0.45288	0.32544
0.45804	0.32589
0.45772	0.32642
0.46151	0.32689
0.46632	0.32735
0.48024	0.32788
0.4859	0.32825
0.48934	0.32874
0.49924	0.32922
0.50475	0.32969
0.5276	0.33014
0.5256	0.33051
0.53918	0.33105
0.54224	0.33153
0.54871	0.33197
0.55183	0.33245
0.55696	0.33302
0.56253	0.33351
0.5707	0.33409
0.57674	0.33453
0.58411	0.33501
0.58376	0.33556
0.5887	0.33614
0.59791	0.33638
0.60578	0.33685
0.61564	0.33732
0.61912	0.3378
0.62277	0.33826
0.63221	0.33871
0.63895	0.33923
0.64856	0.33972
0.65808	0.34037
0.66517	0.34086
0.66837	0.34149
0.67862	0.34187
0.68337	0.34241
0.69118	0.34295
0.69529	0.34354
0.70305	0.34396
0.70822	0.34448
0.71516	0.34506
0.71259	0.34543
0.72859	0.34586
0.72779	0.34621
0.73592	0.34684
0.74419	0.34724
0.75174	0.34777
0.75828	0.34828
0.76193	0.34879
0.77172	0.34915
0.77216	0.34948
0.79783	0.3496
0.78505	0.35002
0.78991	0.35052
0.7955	0.35108
0.79919	0.35151
0.80485	0.35205
0.8108	0.35253
0.81455	0.35291
0.82416	0.35335
0.82263	0.35373
0.82981	0.35418
0.83792	0.35466
0.84363	0.35522
0.85191	0.35572
0.85954	0.3563
0.86602	0.35677
0.87125	0.35702
0.87683	0.35747
0.88368	0.35795
0.89043	0.35852
0.89596	0.35911
0.90283	0.3597
0.90717	0.36023
0.91542	0.3607
0.91836	0.36123
0.9225	0.36161
0.92975	0.36197
0.93086	0.36239
0.93677	0.36291
0.94414	0.36349
0.95092	0.36401
0.95384	0.36459
0.96265	0.36504
0.97548	0.36534
0.97722	0.36565
0.98265	0.3661
0.98721	0.36666
0.99119	0.36707
0.99542	0.36762
1.00198	0.36812
1.00788	0.36871
1.01294	0.36923
1.01698	0.3697
1.01811	0.37006
1.02586	0.37057
1.03286	0.37115
1.03832	0.37163
1.0418	0.37209
1.04596	0.37259
1.05504	0.37305
1.06535	0.3736
1.07274	0.37406
1.07787	0.37453
1.08153	0.37496
1.08995	0.37547
1.10401	0.37578
1.09033	0.37591
1.09793	0.37632
1.10048	0.37673
1.09794	0.37704
1.10604	0.37759
1.1117	0.37811
1.11804	0.37869
1.12318	0.37911
1.1292	0.37971
1.13513	0.38025
1.14333	0.38064
1.15038	0.38119
1.15614	0.38176
1.16125	0.38234
1.16679	0.38285
1.16763	0.38338
1.17549	0.38389
1.18497	0.38448
1.19219	0.38495
1.19278	0.38549
1.19887	0.38603
1.20352	0.38653
1.20754	0.38689
1.2015	0.38703
1.20502	0.3871
1.21912	0.38711
1.21558	0.38756
1.21708	0.38794
1.22475	0.38829
1.22715	0.38873
1.23149	0.3892
1.23346	0.38976
1.24124	0.3901
1.25197	0.39038
1.25452	0.39081
1.25729	0.39119
1.2571	0.39142
1.25951	0.3919
1.26487	0.39238
1.26965	0.39293
1.28882	0.39307
1.27563	0.39331
1.28073	0.39394
1.28445	0.39425
1.29284	0.3947
1.29797	0.39519
1.30148	0.39578

## Sheet: figure4a
	40-Co3O4@C/GPO
t (h)	overpotential (V)
-4.64192e-10	0.31024
0.00139	0.34611
0.00278	0.36307
0.00417	0.37289
0.00556	0.37897
0.00694	0.38285
0.00833	0.38576
0.00972	0.38788
0.01111	0.38943
0.0125	0.3907
0.01389	0.39166
0.01528	0.39238
0.01667	0.39291
0.01806	0.39344
0.01944	0.39382
0.02083	0.39416
0.02222	0.3945
0.02361	0.39477
0.025	0.39496
0.02639	0.39514
0.02778	0.39541
0.02917	0.39558
0.03056	0.3957
0.03194	0.39579
0.03333	0.39583
0.03472	0.39605
0.03611	0.39622
0.0375	0.39642
0.03889	0.39652
0.04028	0.39655
0.04167	0.39664
0.04306	0.39672
0.04444	0.39656
0.04583	0.39657
0.04722	0.39669
0.04861	0.39687
0.05	0.3969
0.05139	0.39685
0.05278	0.39692
0.05417	0.39692
0.05556	0.39701
0.05694	0.39701
0.05833	0.39705
0.05972	0.3972
0.06111	0.39713
0.0625	0.39707
0.06389	0.39709
0.06528	0.39705
0.06667	0.39718
0.06806	0.39706
0.06944	0.39708
0.07083	0.39719
0.07222	0.39732
0.07361	0.39739
0.075	0.39738
0.07639	0.39731
0.07778	0.3974
0.07917	0.39747
0.08056	0.39747
0.08194	0.39742
0.08333	0.3975
0.08472	0.39762
0.08611	0.39763
0.0875	0.39762
0.08889	0.39767
0.09028	0.39773
0.09167	0.3979
0.09306	0.39786
0.09444	0.39777
0.09583	0.39789
0.09722	0.39795
0.09861	0.39802
0.1	0.3978
0.10139	0.39776
0.10278	0.39781
0.10417	0.39782
0.10556	0.39785
0.10694	0.39796
0.10833	0.398
0.10972	0.3981
0.11111	0.39812
0.1125	0.39811
0.11389	0.39804
0.11528	0.39818
0.11667	0.39825
0.11806	0.39792
0.11944	0.39796
0.12083	0.39812
0.12222	0.39819
0.12361	0.3982
0.125	0.39818
0.12639	0.39824
0.12778	0.3983
0.12917	0.39838
0.13056	0.39853
0.13194	0.39853
0.13333	0.39847
0.13472	0.39824
0.13611	0.39802
0.1375	0.39796
0.13889	0.39802
0.14028	0.39811
0.14167	0.39811
0.14306	0.39818
0.14444	0.39814
0.14583	0.39817
0.14722	0.3982
0.14861	0.39819
0.15	0.39831
0.15139	0.39835
0.15278	0.39847
0.15417	0.39852
0.15556	0.39857
0.15694	0.39833
0.15833	0.39841
0.15972	0.39833
0.16111	0.39838
0.1625	0.39841
0.16389	0.39846
0.16528	0.39859
0.16667	0.3985
0.16806	0.39845
0.16944	0.3985
0.17083	0.39858
0.17222	0.39858
0.17361	0.39862
0.175	0.39869
0.17639	0.39868
0.17778	0.39876
0.17917	0.39872
0.18056	0.39839
0.18194	0.39841
0.18333	0.39851
0.18472	0.39861
0.18611	0.39867
0.1875	0.39872
0.18889	0.39855
0.19028	0.39849
0.19167	0.39846
0.19306	0.39858
0.19444	0.39865
0.19583	0.3987
0.19722	0.39867
0.19861	0.39863
0.2	0.39824
0.20139	0.39818
0.20278	0.39827
0.20417	0.39835
0.20556	0.39837
0.20694	0.39839
0.20833	0.39855
0.20972	0.39868
0.21111	0.39866
0.2125	0.39865
0.21389	0.39867
0.21528	0.39875
0.21667	0.3988
0.21806	0.39873
0.21944	0.39874
0.22083	0.39867
0.22222	0.39865
0.22361	0.39861
0.225	0.39845
0.22639	0.39855
0.22778	0.39859
0.22917	0.39869
0.23056	0.39875
0.23194	0.39873
0.23333	0.39881
0.23472	0.39866
0.23611	0.39858
0.2375	0.39851
0.23889	0.3986
0.24028	0.3987
0.24167	0.39879
0.24306	0.39881
0.24444	0.39892
0.24583	0.399
0.24722	0.39883
0.24861	0.39884
0.25	0.39884
0.25139	0.39879
0.25278	0.39886
0.25417	0.39892
0.25556	0.399
0.25694	0.39892
0.25833	0.39896
0.25972	0.39893
0.26111	0.39882
0.2625	0.39896
0.26389	0.399
0.26528	0.3989
0.26667	0.39897
0.26806	0.39906
0.26944	0.39886
0.27083	0.39884
0.27222	0.39892
0.27361	0.39889
0.275	0.39896
0.27639	0.39907
0.27778	0.39917
0.27917	0.39911
0.28056	0.39904
0.28194	0.39906
0.28333	0.39904
0.28472	0.39901
0.28611	0.39895
0.2875	0.39903
0.28889	0.39917
0.29028	0.39922
0.29167	0.39925
0.29306	0.39928
0.29444	0.39924
0.29583	0.3992
0.29722	0.39903
0.29861	0.39902
0.3	0.39901
0.30139	0.39909
0.30278	0.3992
0.30417	0.39922
0.30556	0.3993
0.30694	0.39923
0.30833	0.39926
0.30972	0.39936
0.31111	0.39932
0.3125	0.39928
0.31389	0.3994
0.31528	0.39939
0.31667	0.3992
0.31806	0.39902
0.31944	0.39908
0.32083	0.39918
0.32222	0.39922
0.32361	0.39927
0.325	0.39936
0.32639	0.3994
0.32778	0.39947
0.32917	0.39938
0.33056	0.39933
0.33194	0.3994
0.33333	0.39929
0.33472	0.39924
0.33611	0.39913
0.3375	0.39918
0.33889	0.39926
0.34028	0.39918
0.34167	0.39916
0.34306	0.39925
0.34444	0.39928
0.34583	0.39928
0.34722	0.3993
0.34861	0.39932
0.35	0.39936
0.35139	0.3994
0.35278	0.39911
0.35417	0.39911
0.35556	0.39923
0.35694	0.39927
0.35833	0.3994
0.35972	0.39917
0.36111	0.39917
0.3625	0.39926
0.36389	0.39926
0.36528	0.39926
0.36667	0.39929
0.36806	0.39931
0.36944	0.39939
0.37083	0.39942
0.37222	0.39935
0.37361	0.39939
0.375	0.3995
0.37639	0.39959
0.37778	0.39941
0.37917	0.39921
0.38056	0.39923
0.38194	0.39933
0.38333	0.39947
0.38472	0.39951
0.38611	0.39952
0.3875	0.39959
0.38889	0.39943
0.39028	0.39952
0.39167	0.39946
0.39306	0.39942
0.39444	0.39956
0.39583	0.39963
0.39722	0.39963
0.39861	0.39965
0.4	0.3993
0.40139	0.39923
0.40278	0.39932
0.40417	0.39939
0.40556	0.39945
0.40694	0.39946
0.40833	0.3995
0.40972	0.39956
0.41111	0.39959
0.4125	0.39966
0.41389	0.3997
0.41528	0.39965
0.41667	0.39971
0.41806	0.39968
0.41944	0.39978
0.42083	0.39975
0.42222	0.39961
0.42361	0.39959
0.425	0.39965
0.42639	0.39975
0.42778	0.39975
0.42917	0.39976
0.43056	0.39974
0.43194	0.39983
0.43333	0.39983
0.43472	0.39976
0.43611	0.3997
0.4375	0.39972
0.43889	0.39965
0.44028	0.39963
0.44167	0.3997
0.44306	0.39962
0.44444	0.39967
0.44583	0.39942
0.44722	0.39946
0.44861	0.39958
0.45	0.39973
0.45139	0.39988
0.45278	0.39989
0.45417	0.39973
0.45556	0.39971
0.45694	0.39963
0.45833	0.39964
0.45972	0.39972
0.46111	0.3997
0.4625	0.39968
0.46389	0.39976
0.46528	0.39982
0.46667	0.39983
0.46806	0.39962
0.46944	0.39963
0.47083	0.39965
0.47222	0.39979
0.47361	0.39992
0.475	0.39998
0.47639	0.3999
0.47778	0.39979
0.47917	0.39962
0.48056	0.3997
0.48194	0.39981
0.48333	0.39986
0.48472	0.3999
0.48611	0.40005
0.4875	0.40003
0.48889	0.39996
0.49028	0.39991
0.49167	0.40003
0.49306	0.39999
0.49444	0.39995
0.49583	0.40005
0.49722	0.40011
0.49861	0.40016
0.5	0.40023
0.50139	0.39967
0.50278	0.39969
0.50417	0.39982
0.50556	0.39989
0.50694	0.39996
0.50833	0.39994
0.50972	0.39996
0.51111	0.4
0.5125	0.39982
0.51389	0.39977
0.51528	0.39973
0.51667	0.39973
0.51806	0.39979
0.51944	0.39992
0.52083	0.39997
0.52222	0.4001
0.52361	0.39994
0.525	0.39989
0.52639	0.39993
0.52778	0.40007
0.52917	0.40013
0.53056	0.40007
0.53194	0.39998
0.53333	0.39993
0.53472	0.39992
0.53611	0.39979
0.5375	0.39976
0.53889	0.39959
0.54028	0.39968
0.54167	0.39984
0.54306	0.39989
0.54444	0.39997
0.54583	0.40014
0.54722	0.40004
0.54861	0.40006
0.55	0.40017
0.55139	0.40027
0.55278	0.4003
0.55417	0.40029
0.55556	0.40018
0.55694	0.40017
0.55833	0.40038
0.55972	0.40026
0.56111	0.39993
0.5625	0.39975
0.56389	0.39986
0.56528	0.39999
0.56667	0.40009
0.56806	0.40006
0.56944	0.40019
0.57083	0.40021
0.57222	0.40022
0.57361	0.4003
0.575	0.40023
0.57639	0.40008
0.57778	0.40012
0.57917	0.40011
0.58056	0.40014
0.58194	0.40009
0.58333	0.39992
0.58472	0.39995
0.58611	0.4
0.5875	0.40008
0.58889	0.40003
0.59028	0.39992
0.59167	0.39995
0.59306	0.40006
0.59444	0.39995
0.59583	0.39973
0.59722	0.39969
0.59861	0.39973
0.6	0.39985
0.60139	0.39999
0.60278	0.40007
0.60417	0.39996
0.60556	0.39986
0.60694	0.39993
0.60833	0.39998
0.60972	0.39998
0.61111	0.40005
0.6125	0.40014
0.61389	0.40025
0.61528	0.40027
0.61667	0.40012
0.61806	0.40015
0.61944	0.4002
0.62083	0.40021
0.62222	0.40026
0.62361	0.40032
0.625	0.40039
0.62639	0.40049
0.62778	0.40051
0.62917	0.40019
0.63056	0.40019
0.63194	0.40031
0.63333	0.40033
0.63472	0.40041
0.63611	0.40027
0.6375	0.40025
0.63889	0.40025
0.64028	0.4002
0.64167	0.40017
0.64306	0.40012
0.64444	0.4001
0.64583	0.39986
0.64722	0.39983
0.64861	0.39994
0.65	0.40008
0.65139	0.40005
0.65278	0.40002
0.65417	0.40001
0.65556	0.40001
0.65694	0.4
0.65833	0.4001
0.65972	0.4001
0.66111	0.40022
0.6625	0.40031
0.66389	0.40029
0.66528	0.40025
0.66667	0.40013
0.66806	0.40022
0.66944	0.4003
0.67083	0.40034
0.67222	0.40039
0.67361	0.40052
0.675	0.40049
0.67639	0.40037
0.67778	0.40036
0.67917	0.40045
0.68056	0.40054
0.68194	0.4005
0.68333	0.40046
0.68472	0.40046
0.68611	0.40046
0.6875	0.40018
0.68889	0.40026
0.69028	0.40019
0.69167	0.39999
0.69306	0.40006
0.69444	0.40018
0.69583	0.40012
0.69722	0.40013
0.69861	0.40007
0.7	0.40002
0.70139	0.4001
0.70278	0.40024
0.70417	0.40041
0.70556	0.40041
0.70694	0.40031
0.70833	0.40038
0.70972	0.40028
0.71111	0.40011
0.7125	0.40016
0.71389	0.40014
0.71528	0.40012
0.71667	0.4002
0.71806	0.40033
0.71944	0.40038
0.72083	0.40029
0.72222	0.40024
0.72361	0.40024
0.725	0.40041
0.72639	0.40048
0.72778	0.40049
0.72917	0.40035
0.73056	0.4002
0.73194	0.40026
0.73333	0.40032
0.73472	0.40041
0.73611	0.40031
0.7375	0.40036
0.73889	0.40028
0.74028	0.40037
0.74167	0.40044
0.74306	0.40048
0.74444	0.4005
0.74583	0.40044
0.74722	0.40041
0.74861	0.40054
0.75	0.40066
0.75139	0.40068
0.75278	0.40056
0.75417	0.40056
0.75556	0.40066
0.75694	0.40055
0.75833	0.40049
0.75972	0.40046
0.76111	0.40045
0.7625	0.40058
0.76389	0.40067
0.76528	0.40071
0.76667	0.40083
0.76806	0.40084
0.76944	0.40076
0.77083	0.4006
0.77222	0.4004
0.77361	0.4005
0.775	0.40062
0.77639	0.4006
0.77778	0.40068
0.77917	0.40061
0.78056	0.4005
0.78194	0.40055
0.78333	0.40069
0.78472	0.4007
0.78611	0.40068
0.7875	0.40076
0.78889	0.40084
0.79028	0.40088
0.79167	0.40094
0.79306	0.40086
0.79444	0.40082
0.79583	0.40082
0.79722	0.40093
0.79861	0.40101
0.8	0.40101
0.80139	0.40086
0.80278	0.40063
0.80417	0.40057
0.80556	0.40068
0.80694	0.40068
0.80833	0.40057
0.80972	0.40068
0.81111	0.40071
0.8125	0.40075
0.81389	0.40077
0.81528	0.40073
0.81667	0.40075
0.81806	0.40078
0.81944	0.40072
0.82083	0.40076
0.82222	0.4008
0.82361	0.40082
0.825	0.40091
0.82639	0.40098
0.82778	0.40087
0.82917	0.40088
0.83056	0.4011
0.83194	0.40119
0.83333	0.40099
0.83472	0.40083
0.83611	0.40088
0.8375	0.40094
0.83889	0.40068
0.84028	0.4006
0.84167	0.40057
0.84306	0.40067
0.84444	0.40075
0.84583	0.40076
0.84722	0.40064
0.84861	0.40069
0.85	0.40082
0.85139	0.40067
0.85278	0.40066
0.85417	0.40068
0.85556	0.40081
0.85694	0.40098
0.85833	0.40076
0.85972	0.40042
0.86111	0.40047
0.8625	0.40047
0.86389	0.40055
0.86528	0.40058
0.86667	0.40069
0.86806	0.40082
0.86944	0.40076
0.87083	0.40071
0.87222	0.40077
0.87361	0.40083
0.875	0.40091
0.87639	0.4009
0.87778	0.40085
0.87917	0.40091
0.88056	0.40095
0.88194	0.40101
0.88333	0.40065
0.88472	0.40045
0.88611	0.40054
0.8875	0.40064
0.88889	0.40077
0.89028	0.40072
0.89167	0.40086
0.89306	0.40092
0.89444	0.40091
0.89583	0.40087
0.89722	0.40094
0.89861	0.40103
0.9	0.40101
0.90139	0.40086
0.90278	0.40093
0.90417	0.40097
0.90556	0.40105
0.90694	0.40108
0.90833	0.40101
0.90972	0.401
0.91111	0.40112
0.9125	0.40128
0.91389	0.4013
0.91528	0.40114
0.91667	0.40097
0.91806	0.40094
0.91944	0.40089
0.92083	0.40105
0.92222	0.40108
0.92361	0.4009
0.925	0.40071
0.92639	0.40072
0.92778	0.40072
0.92917	0.40078
0.93056	0.40082
0.93194	0.40086
0.93333	0.40095
0.93472	0.40108
0.93611	0.40106
0.9375	0.40102
0.93889	0.40091
0.94028	0.40098
0.94167	0.40078
0.94306	0.40085
0.94444	0.40078
0.94583	0.40054
0.94722	0.40066
0.94861	0.40084
0.95	0.40058
0.95139	0.40056
0.95278	0.40055
0.95417	0.40067
0.95556	0.40081
0.95694	0.40088
0.95833	0.40083
0.95972	0.40078
0.96111	0.40081
0.9625	0.40083
0.96389	0.40092
0.96528	0.401
0.96667	0.40098
0.96806	0.40086
0.96944	0.4009
0.97083	0.40097
0.97222	0.401
0.97361	0.40101
0.975	0.40113
0.97639	0.40117
0.97778	0.40118
0.97917	0.40081
0.98056	0.40084
0.98194	0.40086
0.98333	0.40088
0.98472	0.40075
0.98611	0.40075
0.9875	0.40084
0.98889	0.40086
0.99028	0.40096
0.99167	0.40095
0.99306	0.40093
0.99444	0.40087
0.99583	0.40093
0.99722	0.40108
0.99861	0.40092
1	0.40076
1.00139	0.40089
1.00278	0.40096
1.00417	0.40102
1.00556	0.40103
1.00694	0.40099
1.00833	0.40098
1.00972	0.40103
1.01111	0.40113
1.0125	0.40115
1.01389	0.40115
1.01528	0.4012
1.01667	0.40128
1.01806	0.40128
1.01944	0.40136
1.02083	0.40135
1.02222	0.40115
1.02361	0.40105
1.025	0.40111
1.02639	0.40118
1.02778	0.40132
1.02917	0.40133
1.03056	0.40131
1.03194	0.40096
1.03333	0.40095
1.03472	0.40105
1.03611	0.40112
1.0375	0.4011
1.03889	0.40099
1.04028	0.40107
1.04167	0.4009
1.04306	0.40098
1.04444	0.40083
1.04583	0.40095
1.04722	0.40103
1.04861	0.40111
1.05	0.40123
1.05139	0.40113
1.05278	0.40118
1.05417	0.40121
1.05556	0.4012
1.05694	0.40129
1.05833	0.40136
1.05972	0.40123
1.06111	0.40081
1.0625	0.40094
1.06389	0.40109
1.06528	0.4012
1.06667	0.40105
1.06806	0.40073
1.06944	0.40068
1.07083	0.40076
1.07222	0.40091
1.07361	0.40093
1.075	0.40092
1.07639	0.40101
1.07778	0.40099
1.07917	0.40102
1.08056	0.40097
1.08194	0.40099
1.08333	0.4009
1.08472	0.40092
1.08611	0.40102
1.0875	0.40092
1.08889	0.4009
1.09028	0.40082
1.09167	0.40082
1.09306	0.40092
1.09444	0.40096
1.09583	0.40101
1.09722	0.40112
1.09861	0.40113
1.1	0.40107
1.10139	0.40105
1.10278	0.40111
1.10417	0.40113
1.10556	0.40074
1.10694	0.40077
1.10833	0.40091
1.10972	0.40099
1.11111	0.40105
1.1125	0.40091
1.11389	0.40103
1.11528	0.40111
1.11667	0.40125
1.11806	0.40112
1.11944	0.40091
1.12083	0.40094
1.12222	0.40116
1.12361	0.40114
1.125	0.40112
1.12639	0.40099
1.12778	0.40105
1.12917	0.40106
1.13056	0.40113
1.13194	0.40126
1.13333	0.40127
1.13472	0.40124
1.13611	0.40123
1.1375	0.40129
1.13889	0.40135
1.14028	0.40134
1.14167	0.40127
1.14306	0.40132
1.14444	0.40134
1.14583	0.40131
1.14722	0.40116
1.14861	0.40106
1.15	0.40101
1.15139	0.40094
1.15278	0.40087
1.15417	0.401
1.15556	0.4011
1.15694	0.4012
1.15833	0.40115
1.15972	0.40097
1.16111	0.40104
1.1625	0.401
1.16389	0.40107
1.16528	0.40112
1.16667	0.40108
1.16806	0.40115
1.16944	0.40124
1.17083	0.40104
1.17222	0.40112
1.17361	0.40115
1.175	0.40126
1.17639	0.40118
1.17778	0.4011
1.17917	0.40111
1.18056	0.40116
1.18194	0.40116
1.18333	0.40117
1.18472	0.4012
1.18611	0.40086
1.1875	0.40089
1.18889	0.40096
1.19028	0.40095
1.19167	0.40087
1.19306	0.40088
1.19444	0.40087
1.19583	0.40091
1.19722	0.40094
1.19861	0.40099
1.2	0.40099
1.20139	0.40106
1.20278	0.40115
1.20417	0.4011
1.20556	0.40099
1.20694	0.40095
1.20833	0.40103
1.20972	0.40113
1.21111	0.40118
1.2125	0.40123
1.21389	0.40069
1.21528	0.40081
1.21667	0.40092
1.21806	0.40087
1.21944	0.40088
1.22083	0.40085
1.22222	0.4009
1.22361	0.40097
1.225	0.40107
1.22639	0.40115
1.22778	0.40115
1.22917	0.40113
1.23056	0.4012
1.23194	0.40131
1.23333	0.40132
1.23472	0.40122
1.23611	0.40117
1.2375	0.40122
1.23889	0.40121
1.24028	0.40117
1.24167	0.40086
1.24306	0.40096
1.24444	0.40103
1.24583	0.40099
1.24722	0.40113
1.24861	0.40124
1.25	0.40135
1.25139	0.40141
1.25278	0.40122
1.25417	0.40122
1.25556	0.40131
1.25694	0.40141
1.25833	0.40151
1.25972	0.40159
1.26111	0.40135
1.2625	0.40132
1.26389	0.40125
1.26528	0.4013
1.26667	0.40131
1.26806	0.40142
1.26944	0.4015
1.27083	0.4016
1.27222	0.4016
1.27361	0.40148
1.275	0.40136
1.27639	0.40148
1.27778	0.40122
1.27917	0.40117
1.28056	0.4011
1.28194	0.40123
1.28333	0.4013
1.28472	0.40138
1.28611	0.40131
1.2875	0.40101
1.28889	0.40111
1.29028	0.4012
1.29167	0.40132
1.29306	0.40139
1.29444	0.4014
1.29583	0.40149
1.29722	0.40156
1.29861	0.40155
1.3	0.40147
1.30139	0.40123
1.30278	0.40112
1.30417	0.40123
1.30556	0.40131
1.30694	0.40102
1.30833	0.40092
1.30972	0.40099
1.31111	0.40093
1.3125	0.40102
1.31389	0.40107
1.31528	0.40117
1.31667	0.40117
1.31806	0.40115
1.31944	0.40118
1.32083	0.40124
1.32222	0.40116
1.32361	0.40122
1.325	0.40098
1.32639	0.40077
1.32778	0.40071
1.32917	0.40076
1.33056	0.40088
1.33194	0.40097
1.33333	0.40081
1.33472	0.40084
1.33611	0.4009
1.3375	0.40089
1.33889	0.40095
1.34028	0.40105
1.34167	0.40114
1.34306	0.40122
1.34444	0.40116
1.34583	0.40119
1.34722	0.40124
1.34861	0.40126
1.35	0.40131
1.35139	0.40117
1.35278	0.40116
1.35417	0.40129
1.35556	0.40147
1.35694	0.40123
1.35833	0.40103
1.35972	0.40085
1.36111	0.40086
1.3625	0.40098
1.36389	0.401
1.36528	0.4011
1.36667	0.40113
1.36806	0.40119
1.36944	0.40116
1.37083	0.40123
1.37222	0.40122
1.37361	0.40125
1.375	0.40131
1.37639	0.40139
1.37778	0.40147
1.37917	0.40148
1.38056	0.40152
1.38194	0.40148
1.38333	0.40148
1.38472	0.40154
1.38611	0.40143
1.3875	0.40152
1.38889	0.40156
1.39028	0.40152
1.39167	0.40163
1.39306	0.4015
1.39444	0.40122
1.39583	0.40128
1.39722	0.40133
1.39861	0.4013
1.4	0.40136
1.40139	0.40142
1.40278	0.40146
1.40417	0.40149
1.40556	0.40147
1.40694	0.40154
1.40833	0.40158
1.40972	0.4014
1.41111	0.40148
1.4125	0.40166
1.41389	0.40159
1.41528	0.40169
1.41667	0.40172
1.41806	0.40145
1.41944	0.40141
1.42083	0.4014
1.42222	0.40136
1.42361	0.40139
1.425	0.40149
1.42639	0.4015
1.42778	0.40137
1.42917	0.40143
1.43056	0.40134
1.43194	0.40137
1.43333	0.40143
1.43472	0.40143
1.43611	0.40126
1.4375	0.40105
1.43889	0.40107
1.44028	0.40108
1.44167	0.40104
1.44306	0.40105
1.44444	0.40115
1.44583	0.40129
1.44722	0.40137
1.44861	0.40123
1.45	0.40132
1.45139	0.40142
1.45278	0.40141
1.45417	0.40114
1.45556	0.40111
1.45694	0.4011
1.45833	0.40107
1.45972	0.40109
1.46111	0.40114
1.4625	0.40121
1.46389	0.40128
1.46528	0.40138
1.46667	0.40128
1.46806	0.40125
1.46944	0.4012
1.47083	0.40127
1.47222	0.40132
1.47361	0.40122
1.475	0.40133
1.47639	0.40136
1.47778	0.40144
1.47917	0.40141
1.48056	0.40138
1.48194	0.40139
1.48333	0.40145
1.48472	0.40156
1.48611	0.40157
1.4875	0.40154
1.48889	0.40162
1.49028	0.40152
1.49167	0.40099
1.49306	0.40095
1.49444	0.40091
1.49583	0.4009
1.49722	0.40101
1.49861	0.4011
1.5	0.40116
1.50139	0.40118
1.50278	0.40122
1.50417	0.40115
1.50556	0.40106
1.50694	0.40114
1.50833	0.40112
1.50972	0.40119
1.51111	0.40125
1.5125	0.40138
1.51389	0.40133
1.51528	0.40119
1.51667	0.40124
1.51806	0.40135
1.51944	0.40143
1.52083	0.40156
1.52222	0.40157
1.52361	0.40151
1.525	0.40139
1.52639	0.40156
1.52778	0.40159
1.52917	0.40132
1.53056	0.40126
1.53194	0.40136
1.53333	0.40149
1.53472	0.4011
1.53611	0.40099
1.5375	0.40098
1.53889	0.40104
1.54028	0.4012
1.54167	0.4013
1.54306	0.40137
1.54444	0.40124
1.54583	0.40116
1.54722	0.40125
1.54861	0.40123
1.55	0.40124
1.55139	0.40134
1.55278	0.40144
1.55417	0.40154
1.55556	0.40148
1.55694	0.40156
1.55833	0.40107
1.55972	0.40104
1.56111	0.40114
1.5625	0.40121
1.56389	0.40102
1.56528	0.40107
1.56667	0.40103
1.56806	0.40108
1.56944	0.40112
1.57083	0.40114
1.57222	0.40125
1.57361	0.40118
1.575	0.40115
1.57639	0.40128
1.57778	0.40136
1.57917	0.40148
1.58056	0.40138
1.58194	0.40128
1.58333	0.40134
1.58472	0.40135
1.58611	0.40132
1.5875	0.40146
1.58889	0.40152
1.59028	0.40167
1.59167	0.40177
1.59306	0.40165
1.59444	0.40159
1.59583	0.4017
1.59722	0.40183
1.59861	0.40158
1.6	0.40144
1.60139	0.40133
1.60278	0.40142
1.60417	0.40142
1.60556	0.40136
1.60694	0.40136
1.60833	0.40134
1.60972	0.40141
1.61111	0.40147
1.6125	0.40155
1.61389	0.40157
1.61528	0.40161
1.61667	0.40159
1.61806	0.40162
1.61944	0.4015
1.62083	0.40156
1.62222	0.40162
1.62361	0.40171
1.625	0.40179
1.62639	0.40168
1.62778	0.40151
1.62917	0.40158
1.63056	0.40172
1.63194	0.40167
1.63333	0.40149
1.63472	0.40138
1.63611	0.40148
1.6375	0.40148
1.63889	0.40141
1.64028	0.40138
1.64167	0.40141
1.64306	0.40138
1.64444	0.40149
1.64583	0.40151
1.64722	0.40152
1.64861	0.40147
1.65	0.40137
1.65139	0.40141
1.65278	0.40104
1.65417	0.40099
1.65556	0.40104
1.65694	0.40112
1.65833	0.40124
1.65972	0.4013
1.66111	0.40121
1.6625	0.40111
1.66389	0.40117
1.66528	0.40127
1.66667	0.40147
1.66806	0.40159
1.66944	0.40129
1.67083	0.40125
1.67222	0.40117
1.67361	0.40088
1.675	0.40098
1.67639	0.40105
1.67778	0.4011
1.67917	0.40108
1.68056	0.40111
1.68194	0.40126
1.68333	0.4014
1.68472	0.40144
1.68611	0.40151
1.6875	0.40129
1.68889	0.4013
1.69028	0.40133
1.69167	0.40145
1.69306	0.40143
1.69444	0.40143
1.69583	0.40128
1.69722	0.40131
1.69861	0.40134
1.7	0.40145
1.70139	0.40155
1.70278	0.40161
1.70417	0.40169
1.70556	0.4018
1.70694	0.40156
1.70833	0.4013
1.70972	0.40123
1.71111	0.40107
1.7125	0.40117
1.71389	0.4012
1.71528	0.40116
1.71667	0.40124
1.71806	0.40132
1.71944	0.40123
1.72083	0.40135
1.72222	0.4014
1.72361	0.40153
1.725	0.40169
1.72639	0.40181
1.72778	0.40166
1.72917	0.40167
1.73056	0.40164
1.73194	0.4016
1.73333	0.40164
1.73472	0.40172
1.73611	0.40178
1.7375	0.40172
1.73889	0.40176
1.74028	0.4019
1.74167	0.40207
1.74306	0.40184
1.74444	0.40154
1.74583	0.40152
1.74722	0.40149
1.74861	0.4015
1.75	0.40148
1.75139	0.40152
1.75278	0.40168
1.75417	0.4018
1.75556	0.40169
1.75694	0.40166
1.75833	0.40154
1.75972	0.40151
1.76111	0.40158
1.7625	0.40153
1.76389	0.40154
1.76528	0.40131
1.76667	0.40111
1.76806	0.40101
1.76944	0.40079
1.77083	0.40089
1.77222	0.40098
1.77361	0.40097
1.775	0.40105
1.77639	0.40098
1.77778	0.40098
1.77917	0.40113
1.78056	0.401
1.78194	0.401
1.78333	0.4011
1.78472	0.40122
1.78611	0.40121
1.7875	0.40124
1.78889	0.4013
1.79028	0.4013
1.79167	0.40129
1.79306	0.40117
1.79444	0.40119
1.79583	0.40127
1.79722	0.40132
1.79861	0.40134
1.8	0.40133
1.80139	0.40147
1.80278	0.40164
1.80417	0.40169
1.80556	0.40153
1.80694	0.40152
1.80833	0.40151
1.80972	0.40161
1.81111	0.40157
1.8125	0.40157
1.81389	0.4014
1.81528	0.40132
1.81667	0.4013
1.81806	0.40145
1.81944	0.4015
1.82083	0.40147
1.82222	0.40156
1.82361	0.40166
1.825	0.4017
1.82639	0.40177
1.82778	0.40183
1.82917	0.40144
1.83056	0.4013
1.83194	0.40143
1.83333	0.4015
1.83472	0.40155
1.83611	0.40156
1.8375	0.40161
1.83889	0.40173
1.84028	0.40171
1.84167	0.40173
1.84306	0.40174
1.84444	0.40159
1.84583	0.40161
1.84722	0.40138
1.84861	0.40145
1.85	0.40163
1.85139	0.4016
1.85278	0.40156
1.85417	0.4016
1.85556	0.40164
1.85694	0.40163
1.85833	0.40172
1.85972	0.40176
1.86111	0.40168
1.8625	0.40172
1.86389	0.40157
1.86528	0.40158
1.86667	0.40171
1.86806	0.40157
1.86944	0.40159
1.87083	0.40094
1.87222	0.40073
1.87361	0.40089
1.875	0.40088
1.87639	0.40088
1.87778	0.40097
1.87917	0.4011
1.88056	0.40115
1.88194	0.40116
1.88333	0.40088
1.88472	0.40069
1.88611	0.40072
1.8875	0.40063
1.88889	0.40064
1.89028	0.40071
1.89167	0.40081
1.89306	0.40065
1.89444	0.40068
1.89583	0.40079
1.89722	0.401
1.89861	0.40115
1.9	0.4009
1.90139	0.40099
1.90278	0.40107
1.90417	0.4011
1.90556	0.40112
1.90694	0.40113
1.90833	0.4012
1.90972	0.40125
1.91111	0.40126
1.9125	0.40122
1.91389	0.40125
1.91528	0.40134
1.91667	0.40131
1.91806	0.40139
1.91944	0.40153
1.92083	0.40162
1.92222	0.40159
1.92361	0.40145
1.925	0.40142
1.92639	0.40138
1.92778	0.40123
1.92917	0.40132
1.93056	0.40114
1.93194	0.40107
1.93333	0.40114
1.93472	0.40118
1.93611	0.40116
1.9375	0.40124
1.93889	0.40132
1.94028	0.40145
1.94167	0.40141
1.94306	0.40123
1.94444	0.4013
1.94583	0.40124
1.94722	0.40126
1.94861	0.40133
1.95	0.40138
1.95139	0.40144
1.95278	0.40147
1.95417	0.40142
1.95556	0.40143
1.95694	0.40133
1.95833	0.40133
1.95972	0.40147
1.96111	0.4016
1.9625	0.40172
1.96389	0.40172
1.96528	0.40127
1.96667	0.40097
1.96806	0.40096
1.96944	0.40093
1.97083	0.401
1.97222	0.40101
1.97361	0.40109
1.975	0.40118
1.97639	0.40121
1.97778	0.40128
1.97917	0.40145
1.98056	0.4016
1.98194	0.4017
1.98333	0.40168
1.98472	0.40155
1.98611	0.40136
1.9875	0.40143
1.98889	0.4014
1.99028	0.40126
1.99167	0.40124
1.99306	0.40113
1.99444	0.40121
1.99583	0.40133
1.99722	0.40138
1.99861	0.40141
2	0.40141
2.00139	0.40152
2.00278	0.40167
2.00417	0.40149
2.00556	0.40136
2.00694	0.4014
2.00833	0.40153
2.00972	0.40157
2.01111	0.40154
2.0125	0.40169
2.01389	0.40166
2.01528	0.40172
2.01667	0.40171
2.01806	0.4017
2.01944	0.40171
2.02083	0.40157
2.02222	0.40078
2.02361	0.40072
2.025	0.40027
2.02639	0.40031
2.02778	0.40019
2.02917	0.40024
2.03056	0.40031
2.03194	0.40046
2.03333	0.40049
2.03472	0.40057
2.03611	0.40073
2.0375	0.40083
2.03889	0.40076
2.04028	0.40091
2.04167	0.40096
2.04306	0.40088
2.04444	0.40094
2.04583	0.40097
2.04722	0.40104
2.04861	0.40104
2.05	0.40114
2.05139	0.40108
2.05278	0.40107
2.05417	0.40118
2.05556	0.40128
2.05694	0.40131
2.05833	0.40133
2.05972	0.40144
2.06111	0.4016
2.0625	0.40174
2.06389	0.40154
2.06528	0.40094
2.06667	0.40098
2.06806	0.40113
2.06944	0.40128
2.07083	0.4013
2.07222	0.40135
2.07361	0.40141
2.075	0.40152
2.07639	0.40148
2.07778	0.40155
2.07917	0.40165
2.08056	0.40154
2.08194	0.40147
2.08333	0.40153
2.08472	0.40162
2.08611	0.40163
2.0875	0.40156
2.08889	0.40146
2.09028	0.40152
2.09167	0.40078
2.09306	0.40061
2.09444	0.40069
2.09583	0.40073
2.09722	0.40082
2.09861	0.40095
2.1	0.4006
2.10139	0.40061
2.10278	0.40064
2.10417	0.40075
2.10556	0.40066
2.10694	0.4007
2.10833	0.40059
2.10972	0.40065
2.11111	0.40083
2.1125	0.40085
2.11389	0.40096
2.11528	0.40108
2.11667	0.40109
2.11806	0.40112
2.11944	0.40114
2.12083	0.40121
2.12222	0.40129
2.12361	0.40124
2.125	0.40107
2.12639	0.40092
2.12778	0.40099
2.12917	0.40112
2.13056	0.40111
2.13194	0.40123
2.13333	0.40114
2.13472	0.40096
2.13611	0.40089
2.1375	0.40076
2.13889	0.40072
2.14028	0.40079
2.14167	0.40074
2.14306	0.40092
2.14444	0.40098
2.14583	0.40103
2.14722	0.40121
2.14861	0.40128
2.15	0.40129
2.15139	0.40145
2.15278	0.4015
2.15417	0.40166
2.15556	0.40176
2.15694	0.40177
2.15833	0.40155
2.15972	0.40145
2.16111	0.40134
2.1625	0.40137
2.16389	0.4007
2.16528	0.40051
2.16667	0.40061
2.16806	0.40073
2.16944	0.40081
2.17083	0.40079
2.17222	0.40043
2.17361	0.40034
2.175	0.40047
2.17639	0.40059
2.17778	0.4007
2.17917	0.40073
2.18056	0.40073
2.18194	0.40068
2.18333	0.40062
2.18472	0.40071
2.18611	0.40068
2.1875	0.40085
2.18889	0.40102
2.19028	0.40097
2.19167	0.40104
2.19306	0.40112
2.19444	0.40114
2.19583	0.40131
2.19722	0.40101
2.19861	0.40102
2.2	0.401
2.20139	0.40093
2.20278	0.40107
2.20417	0.40116
2.20556	0.40125
2.20694	0.40123
2.20833	0.40127
2.20972	0.40091
2.21111	0.40088
2.2125	0.40102
2.21389	0.4012
2.21528	0.4013
2.21667	0.40098
2.21806	0.40104
2.21944	0.40093
2.22083	0.4007
2.22222	0.4007
2.22361	0.4008
2.225	0.40085
2.22639	0.401
2.22778	0.4011
2.22917	0.4012
2.23056	0.40133
2.23194	0.40139
2.23333	0.4014
2.23472	0.40132
2.23611	0.40135
2.2375	0.40154
2.23889	0.40176
2.24028	0.40177
2.24167	0.40153
2.24306	0.40121
2.24444	0.40106
2.24583	0.40096
2.24722	0.40079
2.24861	0.4008
2.25	0.40085
2.25139	0.40091
2.25278	0.40104
2.25417	0.40111
2.25556	0.40124
2.25694	0.40134
2.25833	0.40123
2.25972	0.40139
2.26111	0.40145
2.2625	0.40161
2.26389	0.40175
2.26528	0.4015
2.26667	0.40093
2.26806	0.40075
2.26944	0.40015
2.27083	0.40026
2.27222	0.40036
2.27361	0.40026
2.275	0.40035
2.27639	0.40047
2.27778	0.4005
2.27917	0.4006
2.28056	0.40069
2.28194	0.40059
2.28333	0.40077
2.28472	0.40075
2.28611	0.40085
2.2875	0.40092
2.28889	0.40086
2.29028	0.4008
2.29167	0.40075
2.29306	0.40076
2.29444	0.40091
2.29583	0.40094
2.29722	0.40093
2.29861	0.40103
2.3	0.40086
2.30139	0.40051
2.30278	0.40061
2.30417	0.40069
2.30556	0.40081
2.30694	0.40093
2.30833	0.40095
2.30972	0.40083
2.31111	0.40073
2.3125	0.40077
2.31389	0.40077
2.31528	0.40088
2.31667	0.40091
2.31806	0.40098
2.31944	0.40105
2.32083	0.40103
2.32222	0.40109
2.32361	0.40095
2.325	0.40096
2.32639	0.40104
2.32778	0.40066
2.32917	0.40055
2.33056	0.40069
2.33194	0.4006
2.33333	0.40061
2.33472	0.40063
2.33611	0.40051
2.3375	0.40025
2.33889	0.40036
2.34028	0.40042
2.34167	0.40035
2.34306	0.40036
2.34444	0.40048
2.34583	0.40045
2.34722	0.4005
2.34861	0.40067
2.35	0.40064
2.35139	0.4005
2.35278	0.40065
2.35417	0.40071
2.35556	0.40077
2.35694	0.40096
2.35833	0.40094
2.35972	0.40093
2.36111	0.40083
2.3625	0.40085
2.36389	0.40092
2.36528	0.40095
2.36667	0.40106
2.36806	0.40106
2.36944	0.40099
2.37083	0.40115
2.37222	0.40104
2.37361	0.40081
2.375	0.40098
2.37639	0.40095
2.37778	0.40103
2.37917	0.40112
2.38056	0.40106
2.38194	0.40109
2.38333	0.40105
2.38472	0.40113
2.38611	0.40115
2.3875	0.40117
2.38889	0.4011
2.39028	0.40127
2.39167	0.40138
2.39306	0.40146
2.39444	0.40149
2.39583	0.40138
2.39722	0.40136
2.39861	0.40096
2.4	0.40076
2.40139	0.40077
2.40278	0.40082
2.40417	0.4009
2.40556	0.40047
2.40694	0.40032
2.40833	0.40037
2.40972	0.40045
2.41111	0.40053
2.4125	0.40054
2.41389	0.40065
2.41528	0.40082
2.41667	0.40089
2.41806	0.40106
2.41944	0.40101
2.42083	0.40103
2.42222	0.40082
2.42361	0.4007
2.425	0.40029
2.42639	0.40029
2.42778	0.40032
2.42917	0.40044
2.43056	0.40054
2.43194	0.40053
2.43333	0.40059
2.43472	0.40059
2.43611	0.40063
2.4375	0.40077
2.43889	0.40092
2.44028	0.401
2.44167	0.40068
2.44306	0.40059
2.44444	0.40061
2.44583	0.40073
2.44722	0.40086
2.44861	0.40093
2.45	0.40105
2.45139	0.4011
2.45278	0.40119
2.45417	0.40129
2.45556	0.40116
2.45694	0.40111
2.45833	0.40122
2.45972	0.40114
2.46111	0.40131
2.4625	0.40143
2.46389	0.40128
2.46528	0.40018
2.46667	0.40004
2.46806	0.40006
2.46944	0.40009
2.47083	0.40023
2.47222	0.40033
2.47361	0.40024
2.475	0.40048
2.47639	0.40061
2.47778	0.4007
2.47917	0.40082
2.48056	0.40086
2.48194	0.40038
2.48333	0.40024
2.48472	0.40033
2.48611	0.40038
2.4875	0.40045
2.48889	0.40056
2.49028	0.40065
2.49167	0.4007
2.49306	0.40058
2.49444	0.40067
2.49583	0.40063
2.49722	0.40063
2.49861	0.40078
2.5	0.40091
2.50139	0.40095
2.50278	0.40105
2.50417	0.40105
2.50556	0.40106
2.50694	0.40109
2.50833	0.40094
2.50972	0.40099
2.51111	0.40106
2.5125	0.40116
2.51389	0.40119
2.51528	0.40124
2.51667	0.40142
2.51806	0.40141
2.51944	0.40149
2.52083	0.40019
2.52222	0.40019
2.52361	0.40018
2.525	0.40024
2.52639	0.40029
2.52778	0.40045
2.52917	0.40037
2.53056	0.40037
2.53194	0.40063
2.53333	0.40083
2.53472	0.40099
2.53611	0.40092
2.5375	0.40064
2.53889	0.40046
2.54028	0.40048
2.54167	0.40058
2.54306	0.40054
2.54444	0.40041
2.54583	0.40036
2.54722	0.4005
2.54861	0.40062
2.55	0.40073
2.55139	0.40082
2.55278	0.40094
2.55417	0.4006
2.55556	0.40072
2.55694	0.40069
2.55833	0.40073
2.55972	0.40064
2.56111	0.40066
2.5625	0.40064
2.56389	0.40073
2.56528	0.40077
2.56667	0.40086
2.56806	0.40095
2.56944	0.40087
2.57083	0.40089
2.57222	0.40059
2.57361	0.40062
2.575	0.40072
2.57639	0.40074
2.57778	0.40083
2.57917	0.40078
2.58056	0.40083
2.58194	0.40083
2.58333	0.40092
2.58472	0.40105
2.58611	0.40111
2.5875	0.40124
2.58889	0.40124
2.59028	0.40039
2.59167	0.40033
2.59306	0.40044
2.59444	0.40048
2.59583	0.40057
2.59722	0.40067
2.59861	0.40076
2.6	0.4008
2.60139	0.40091
2.60278	0.40097
2.60417	0.40057
2.60556	0.40011
2.60694	0.39996
2.60833	0.40002
2.60972	0.40018
2.61111	0.40031
2.6125	0.40041
2.61389	0.40051
2.61528	0.40048
2.61667	0.40051
2.61806	0.40064
2.61944	0.40079
2.62083	0.40088
2.62222	0.40103
2.62361	0.40106
2.625	0.40115
2.62639	0.4013
2.62778	0.40129
2.62917	0.40072
2.63056	0.40063
2.63194	0.40063
2.63333	0.40059
2.63472	0.40067
2.63611	0.40066
2.6375	0.4008
2.63889	0.40097
2.64028	0.40092
2.64167	0.40086
2.64306	0.40115
2.64444	0.40127
2.64583	0.40136
2.64722	0.40143
2.64861	0.40143
2.65	0.40148
2.65139	0.40145
2.65278	0.40153
2.65417	0.40161
2.65556	0.4016
2.65694	0.4015
2.65833	0.40156
2.65972	0.40066
2.66111	0.40004
2.6625	0.40017
2.66389	0.4002
2.66528	0.40021
2.66667	0.40019
2.66806	0.39989
2.66944	0.39993
2.67083	0.40016
2.67222	0.4004
2.67361	0.40068
2.675	0.40067
2.67639	0.40061
2.67778	0.40067
2.67917	0.40034
2.68056	0.40018
2.68194	0.4001
2.68333	0.40015
2.68472	0.40025
2.68611	0.40039
2.6875	0.40052
2.68889	0.40064
2.69028	0.40063
2.69167	0.40066
2.69306	0.40066
2.69444	0.40049
2.69583	0.4006
2.69722	0.40076
2.69861	0.40088
2.7	0.40093
2.70139	0.40086
2.70278	0.40092
2.70417	0.40095
2.70556	0.40099
2.70694	0.40111
2.70833	0.40124
2.70972	0.40132
2.71111	0.40125
2.7125	0.40105
2.71389	0.40105
2.71528	0.40107
2.71667	0.40104
2.71806	0.40107
2.71944	0.40095
2.72083	0.4011
2.72222	0.40132
2.72361	0.40144
2.725	0.40065
2.72639	0.40051
2.72778	0.40055
2.72917	0.40057
2.73056	0.40064
2.73194	0.40031
2.73333	0.40008
2.73472	0.40005
2.73611	0.40012
2.7375	0.40019
2.73889	0.40018
2.74028	0.40029
2.74167	0.40029
2.74306	0.40036
2.74444	0.40049
2.74583	0.40065
2.74722	0.40077
2.74861	0.40087
2.75	0.40072
2.75139	0.40053
2.75278	0.40059
2.75417	0.40071
2.75556	0.40074
2.75694	0.40081
2.75833	0.40086
2.75972	0.40085
2.76111	0.40096
2.7625	0.4009
2.76389	0.4005
2.76528	0.40055
2.76667	0.40061
2.76806	0.40071
2.76944	0.40088
2.77083	0.40102
2.77222	0.40115
2.77361	0.40101
[truncated: 28,963 more rows]

## Sheet: figure4b
	20-Co3O4@C/GPO
t (h)	overpotential (V)
-2.48762e-10	0.34731
0.000277778	0.41025
0.000555555	0.42185
0.000833333	0.42768
0.00111	0.43122
0.00139	0.43354
0.00167	0.43517
0.00194	0.43636
0.00222	0.43724
0.0025	0.43793
0.00278	0.43846
0.00306	0.43889
0.00333	0.43925
0.00361	0.43956
0.00389	0.4398
0.00417	0.44003
0.00444	0.44022
0.00472	0.4404
0.005	0.44055
0.00528	0.44068
0.00556	0.44076
0.00583	0.44085
0.00611	0.44091
0.00639	0.44097
0.00667	0.44105
0.00694	0.44114
0.00722	0.44127
0.0075	0.44141
0.00778	0.44152
0.00806	0.44165
0.00833	0.44178
0.00861	0.44193
0.00889	0.44212
0.00917	0.44232
0.00944	0.44238
0.00972	0.44232
0.01	0.44253
0.01028	0.4429
0.01056	0.44322
0.01083	0.44321
0.01111	0.4433
0.01139	0.44341
0.01167	0.44341
0.01194	0.44348
0.01222	0.4437
0.0125	0.44367
0.01278	0.44377
0.01306	0.44375
0.01333	0.44333
0.01361	0.44291
0.01389	0.44319
0.01417	0.44332
0.01444	0.44346
0.01472	0.44366
0.015	0.44377
0.01528	0.44423
0.01556	0.4444
0.01583	0.44366
0.01611	0.44355
0.01639	0.44383
0.01667	0.44404
0.01694	0.44417
0.01722	0.44458
0.0175	0.44494
0.01778	0.445
0.01806	0.44515
0.01833	0.44513
0.01861	0.4451
0.01889	0.44522
0.01917	0.44533
0.01944	0.44531
0.01972	0.44532
0.02	0.44565
0.02028	0.44575
0.02056	0.44589
0.02083	0.44595
0.02111	0.44584
0.02139	0.44597
0.02167	0.44607
0.02194	0.44617
0.02222	0.44603
0.0225	0.44606
0.02278	0.44605
0.02306	0.44579
0.02333	0.44588
0.02361	0.44598
0.02389	0.44603
0.02417	0.44606
0.02444	0.44602
0.02472	0.44623
0.025	0.44624
0.02528	0.44611
0.02556	0.44619
0.02583	0.44637
0.02611	0.44647
0.02639	0.44639
0.02667	0.44639
0.02694	0.44643
0.02722	0.44648
0.0275	0.44626
0.02778	0.44641
0.02806	0.44651
0.02833	0.44664
0.02861	0.44671
0.02889	0.44665
0.02917	0.44666
0.02944	0.44692
0.02972	0.44699
0.03	0.44698
0.03028	0.44676
0.03056	0.44696
0.03083	0.44695
0.03111	0.4469
0.03139	0.44721
0.03167	0.44733
0.03194	0.4474
0.03222	0.44749
0.0325	0.44738
0.03278	0.44734
0.03306	0.4476
0.03333	0.44758
0.03361	0.44761
0.03389	0.44769
0.03417	0.44767
0.03444	0.44772
0.03472	0.44797
0.035	0.44774
0.03528	0.44788
0.03556	0.44806
0.03583	0.44802
0.03611	0.44828
0.03639	0.44846
0.03667	0.44796
0.03694	0.44826
0.03722	0.44839
0.0375	0.44841
0.03778	0.44863
0.03806	0.44851
0.03833	0.4486
0.03861	0.44844
0.03889	0.44853
0.03917	0.4485
0.03944	0.44854
0.03972	0.44824
0.04	0.44855
0.04028	0.44849
0.04056	0.44827
0.04083	0.44853
0.04111	0.4489
0.04139	0.4489
0.04167	0.44912
0.04194	0.44928
0.04222	0.44896
0.0425	0.44861
0.04278	0.4485
0.04306	0.44837
0.04333	0.44881
0.04361	0.44914
0.04389	0.44904
0.04417	0.44907
0.04444	0.44941
0.04472	0.4491
0.045	0.44884
0.04528	0.44937
0.04556	0.44963
0.04583	0.44923
0.04611	0.4495
0.04639	0.44974
0.04667	0.44996
0.04694	0.44973
0.04722	0.44979
0.0475	0.44998
0.04778	0.45008
0.04806	0.4499
0.04833	0.45008
0.04861	0.45019
0.04889	0.45049
0.04917	0.4504
0.04944	0.45035
0.04972	0.45039
0.05	0.45045
0.05028	0.45081
0.05056	0.45003
0.05083	0.44977
0.05111	0.44979
0.05139	0.45008
0.05167	0.44951
0.05194	0.44928
0.05222	0.44934
0.0525	0.44938
0.05278	0.44953
0.05306	0.44963
0.05333	0.44973
0.05361	0.44937
0.05389	0.44949
0.05417	0.44945
0.05444	0.4494
0.05472	0.44933
0.055	0.44968
0.05528	0.44974
0.05556	0.44992
0.05583	0.44969
0.05611	0.44997
0.05639	0.44987
0.05667	0.45019
0.05694	0.45013
0.05722	0.45044
0.0575	0.45009
0.05778	0.45034
0.05806	0.45027
0.05833	0.45027
0.05861	0.45066
0.05889	0.45062
0.05917	0.45054
0.05944	0.45032
0.05972	0.45018
0.06	0.45058
0.06028	0.45072
0.06056	0.45096
0.06083	0.4507
0.06111	0.45071
0.06139	0.451
0.06167	0.45115
0.06194	0.45079
0.06222	0.45082
0.0625	0.45107
0.06278	0.45071
0.06306	0.45083
0.06333	0.45063
0.06361	0.45101
0.06389	0.45109
0.06417	0.45113
0.06444	0.4513
0.06472	0.45107
0.065	0.45049
0.06528	0.45025
0.06556	0.45057
0.06583	0.45076
0.06611	0.45079
0.06639	0.45085
0.06667	0.45112
0.06694	0.45158
0.06722	0.45159
0.0675	0.45139
0.06778	0.45139
0.06806	0.45158
0.06833	0.45184
0.06861	0.45181
0.06889	0.4517
0.06917	0.45137
0.06944	0.45159
0.06972	0.45151
0.07	0.45178
0.07028	0.4516
0.07056	0.45156
0.07083	0.45167
0.07111	0.45165
0.07139	0.45196
0.07167	0.45166
0.07194	0.45176
0.07222	0.4518
0.0725	0.45198
0.07278	0.45166
0.07306	0.45164
0.07333	0.45149
0.07361	0.45153
0.07389	0.45163
0.07417	0.4518
0.07444	0.45184
0.07472	0.45205
0.075	0.45207
0.07528	0.45174
0.07556	0.45174
0.07583	0.4515
0.07611	0.45173
0.07639	0.45137
0.07667	0.45158
0.07694	0.45196
0.07722	0.4521
0.0775	0.45211
0.07778	0.4517
0.07806	0.45172
0.07833	0.45186
0.07861	0.45192
0.07889	0.45247
0.07917	0.45252
0.07944	0.45206
0.07972	0.45189
0.08	0.45239
0.08028	0.45208
0.08056	0.45156
0.08083	0.45178
0.08111	0.45146
0.08139	0.45205
0.08167	0.45225
0.08194	0.45261
0.08222	0.45285
0.0825	0.45197
0.08278	0.45193
0.08306	0.45217
0.08333	0.45192
0.08361	0.45179
0.08389	0.45181
0.08417	0.452
0.08444	0.45235
0.08472	0.45263
0.085	0.45284
0.08528	0.45233
0.08556	0.45245
0.08583	0.4526
0.08611	0.45256
0.08639	0.45247
0.08667	0.45258
0.08694	0.45258
0.08722	0.45278
0.0875	0.45292
0.08778	0.45295
0.08806	0.45292
0.08833	0.45312
0.08861	0.45258
0.08889	0.45275
0.08917	0.45277
0.08944	0.45274
0.08972	0.4527
0.09	0.45324
0.09028	0.45331
0.09056	0.45348
0.09083	0.45284
0.09111	0.45281
0.09139	0.4528
0.09167	0.45261
0.09194	0.4529
0.09222	0.45276
0.0925	0.45305
0.09278	0.45311
0.09306	0.45333
0.09333	0.4533
0.09361	0.45329
0.09389	0.45307
0.09417	0.45259
0.09444	0.45261
0.09472	0.45297
0.095	0.45322
0.09528	0.45341
0.09556	0.45384
0.09583	0.45374
0.09611	0.45298
0.09639	0.45299
0.09667	0.45319
0.09694	0.45315
0.09722	0.4534
0.0975	0.4535
0.09778	0.4533
0.09806	0.4528
0.09833	0.4527
0.09861	0.45313
0.09889	0.45357
0.09917	0.45357
0.09944	0.45375
0.09972	0.45363
0.1	0.45272
0.10028	0.45291
0.10056	0.4534
0.10083	0.45357
0.10111	0.45374
0.10139	0.45388
0.10167	0.45397
0.10194	0.4541
0.10222	0.45423
0.1025	0.45458
0.10278	0.455
0.10306	0.45529
0.10333	0.45527
0.10361	0.45533
0.10389	0.45527
0.10417	0.4554
0.10444	0.45514
0.10472	0.45512
0.105	0.45497
0.10528	0.45532
0.10556	0.45543
0.10583	0.45548
0.10611	0.4555
0.10639	0.45534
0.10667	0.45545
0.10694	0.45542
0.10722	0.45481
0.1075	0.45502
0.10778	0.45502
0.10806	0.45513
0.10833	0.45537
0.10861	0.45539
0.10889	0.45557
0.10917	0.45591
0.10944	0.45577
0.10972	0.45534
0.11	0.45547
0.11028	0.45578
0.11056	0.45609
0.11083	0.45627
0.11111	0.45635
0.11139	0.45556
0.11167	0.45513
0.11194	0.45502
0.11222	0.45505
0.1125	0.45518
0.11278	0.45524
0.11306	0.45487
0.11333	0.45495
0.11361	0.45494
0.11389	0.45526
0.11417	0.45537
0.11444	0.45485
0.11472	0.45499
0.115	0.45521
0.11528	0.45556
0.11556	0.4555
0.11583	0.45503
0.11611	0.45471
0.11639	0.45495
0.11667	0.45522
0.11694	0.45554
0.11722	0.45539
0.1175	0.4554
0.11778	0.45501
0.11806	0.45509
0.11833	0.45521
0.11861	0.45513
0.11889	0.45518
0.11917	0.45539
0.11944	0.45506
0.11972	0.45537
0.12	0.45527
0.12028	0.45502
0.12056	0.45474
0.12083	0.45499
0.12111	0.45493
0.12139	0.4555
0.12167	0.45618
0.12194	0.45672
0.12222	0.45696
0.1225	0.45703
0.12278	0.45645
0.12306	0.45637
0.12333	0.45663
0.12361	0.45677
0.12389	0.457
0.12417	0.4571
0.12444	0.45654
0.12472	0.45659
0.125	0.45668
0.12528	0.45694
0.12556	0.45694
0.12583	0.45695
0.12611	0.45615
0.12639	0.45615
0.12667	0.45644
0.12694	0.45661
0.12722	0.45654
0.1275	0.45636
0.12778	0.4564
0.12806	0.4566
0.12833	0.45664
0.12861	0.45668
0.12889	0.4564
0.12917	0.4565
0.12944	0.45657
0.12972	0.45667
0.13	0.45649
0.13028	0.45626
0.13056	0.45636
0.13083	0.45655
0.13111	0.45679
0.13139	0.45684
0.13167	0.45669
0.13194	0.45654
0.13222	0.45666
0.1325	0.45674
0.13278	0.457
0.13306	0.45656
0.13333	0.45647
0.13361	0.4565
0.13389	0.45672
0.13417	0.45674
0.13444	0.45652
0.13472	0.45653
0.135	0.45636
0.13528	0.45656
0.13556	0.45642
0.13583	0.45647
0.13611	0.45652
0.13639	0.45677
0.13667	0.45678
0.13694	0.45654
0.13722	0.45639
0.1375	0.45649
0.13778	0.45663
0.13806	0.45686
0.13833	0.4569
0.13861	0.45674
0.13889	0.45671
0.13917	0.45677
0.13944	0.45697
0.13972	0.45687
0.14	0.45705
0.14028	0.45668
0.14056	0.45675
0.14083	0.45654
0.14111	0.45677
0.14139	0.45702
0.14167	0.45662
0.14194	0.45667
0.14222	0.45682
0.1425	0.45671
0.14278	0.45697
0.14306	0.45679
0.14333	0.45675
0.14361	0.45687
0.14389	0.45709
0.14417	0.45724
0.14444	0.45716
0.14472	0.45671
0.145	0.4566
0.14528	0.45683
0.14556	0.45685
0.14583	0.45692
0.14611	0.45718
0.14639	0.45681
0.14667	0.45683
0.14694	0.45687
0.14722	0.45688
0.1475	0.45711
0.14778	0.45724
0.14806	0.45698
0.14833	0.45705
0.14861	0.45684
0.14889	0.45689
0.14917	0.45709
0.14944	0.45735
0.14972	0.45709
0.15	0.45695
0.15028	0.45691
0.15056	0.45708
0.15083	0.45546
0.15111	0.45545
0.15139	0.45586
0.15167	0.45591
0.15194	0.45593
0.15222	0.45586
0.1525	0.45557
0.15278	0.45574
0.15306	0.45593
0.15333	0.45592
0.15361	0.45616
0.15389	0.45639
0.15417	0.45619
0.15444	0.45576
0.15472	0.45578
0.155	0.45561
0.15528	0.45549
0.15556	0.45558
0.15583	0.45561
0.15611	0.45559
0.15639	0.45527
0.15667	0.45511
0.15694	0.45507
0.15722	0.45519
0.1575	0.45535
0.15778	0.45535
0.15806	0.45612
0.15833	0.45648
0.15861	0.45637
0.15889	0.45627
0.15917	0.4562
0.15944	0.45641
0.15972	0.45652
0.16	0.456
0.16028	0.4562
0.16056	0.45636
0.16083	0.45677
0.16111	0.4568
0.16139	0.45693
0.16167	0.45655
0.16194	0.45629
0.16222	0.4563
0.1625	0.45636
0.16278	0.45637
0.16306	0.45621
0.16333	0.45607
0.16361	0.4557
0.16389	0.45571
0.16417	0.45632
0.16444	0.45668
0.16472	0.45652
0.165	0.45604
0.16528	0.45589
0.16556	0.4562
0.16583	0.45653
0.16611	0.4566
0.16639	0.45659
0.16667	0.45673
0.16694	0.45641
0.16722	0.45652
0.1675	0.45661
0.16778	0.45675
0.16806	0.45658
0.16833	0.4565
0.16861	0.45571
0.16889	0.45571
0.16917	0.45578
0.16944	0.45615
0.16972	0.45671
0.17	0.45682
0.17028	0.45558
0.17056	0.45579
0.17083	0.45624
0.17111	0.45675
0.17139	0.45605
0.17167	0.455
0.17194	0.45505
0.17222	0.45518
0.1725	0.45531
0.17278	0.45485
0.17306	0.45481
0.17333	0.45517
0.17361	0.45544
0.17389	0.45525
0.17417	0.45487
0.17444	0.45518
0.17472	0.45553
0.175	0.45618
0.17528	0.45636
0.17556	0.45607
0.17583	0.45597
0.17611	0.45633
0.17639	0.45605
0.17667	0.45546
0.17694	0.45583
0.17722	0.45615
0.1775	0.4562
0.17778	0.45615
0.17806	0.45621
0.17833	0.45588
0.17861	0.45595
0.17889	0.45611
0.17917	0.45608
0.17944	0.45645
0.17972	0.45614
0.18	0.45585
0.18028	0.45586
0.18056	0.45597
0.18083	0.45637
0.18111	0.45654
0.18139	0.457
0.18167	0.45655
0.18194	0.4563
0.18222	0.45631
0.1825	0.45644
0.18278	0.45639
0.18306	0.45675
0.18333	0.45688
0.18361	0.45676
0.18389	0.45658
0.18417	0.4565
0.18444	0.45671
0.18472	0.45652
0.185	0.4564
0.18528	0.4567
0.18556	0.45626
0.18583	0.45638
0.18611	0.45627
0.18639	0.456
0.18667	0.4562
0.18694	0.45646
0.18722	0.4566
0.1875	0.45619
0.18778	0.45633
0.18806	0.4564
0.18833	0.45648
0.18861	0.45673
0.18889	0.45682
0.18917	0.45672
0.18944	0.45636
0.18972	0.45654
0.19	0.45648
0.19028	0.45658
0.19056	0.45681
0.19083	0.45687
0.19111	0.45667
0.19139	0.4567
0.19167	0.45677
0.19194	0.45687
0.19222	0.45683
0.1925	0.457
0.19278	0.45622
0.19306	0.45654
0.19333	0.4566
0.19361	0.4567
0.19389	0.4565
0.19417	0.45645
0.19444	0.45667
0.19472	0.45701
0.195	0.45668
0.19528	0.45663
0.19556	0.45666
0.19583	0.45696
0.19611	0.45651
0.19639	0.45638
0.19667	0.45674
0.19694	0.45712
0.19722	0.45669
0.1975	0.45617
0.19778	0.45642
0.19806	0.45674
0.19833	0.457
0.19861	0.45656
0.19889	0.4566
0.19917	0.45654
0.19944	0.4567
0.19972	0.45623
0.2	0.45627
0.20028	0.4565
0.20056	0.45687
0.20083	0.45693
0.20111	0.45705
0.20139	0.45694
0.20167	0.45691
0.20194	0.45699
0.20222	0.45726
0.2025	0.45603
0.20278	0.45624
0.20306	0.45629
0.20333	0.45638
0.20361	0.45626
0.20389	0.45634
0.20417	0.45624
0.20444	0.45609
0.20472	0.45576
0.205	0.45606
0.20528	0.45636
0.20556	0.45637
0.20583	0.4562
0.20611	0.45613
0.20639	0.4564
0.20667	0.4562
0.20694	0.45618
0.20722	0.45611
0.2075	0.45632
0.20778	0.4565
0.20806	0.45618
0.20833	0.45621
0.20861	0.45656
0.20889	0.45664
0.20917	0.45642
0.20944	0.4565
0.20972	0.45679
0.21	0.45667
0.21028	0.45635
0.21056	0.45654
0.21083	0.45654
0.21111	0.45657
0.21139	0.45658
0.21167	0.45627
0.21194	0.45639
0.21222	0.45653
0.2125	0.45643
0.21278	0.45636
0.21306	0.45644
0.21333	0.45607
0.21361	0.45592
0.21389	0.45599
0.21417	0.45626
0.21444	0.45653
0.21472	0.45617
0.215	0.45618
0.21528	0.45618
0.21556	0.45619
0.21583	0.45619
0.21611	0.45608
0.21639	0.45616
0.21667	0.45646
0.21694	0.4561
0.21722	0.4559
0.2175	0.45618
0.21778	0.45644
0.21806	0.45626
0.21833	0.45611
0.21861	0.45622
0.21889	0.45633
0.21917	0.45631
0.21944	0.45598
0.21972	0.45602
0.22	0.45626
0.22028	0.4564
0.22056	0.45628
0.22083	0.45618
0.22111	0.45627
0.22139	0.45645
0.22167	0.45624
0.22194	0.45647
0.22222	0.45653
0.2225	0.45671
0.22278	0.45645
0.22306	0.45638
0.22333	0.45668
0.22361	0.45688
0.22389	0.45639
0.22417	0.4565
0.22444	0.45655
0.22472	0.45682
0.225	0.4568
0.22528	0.45691
0.22556	0.45697
0.22583	0.45674
0.22611	0.45684
0.22639	0.45668
0.22667	0.45687
0.22694	0.45675
0.22722	0.4566
0.2275	0.45652
0.22778	0.45676
0.22806	0.45692
0.22833	0.4565
0.22861	0.45656
0.22889	0.45673
0.22917	0.45679
0.22944	0.4569
0.22972	0.45663
0.23	0.45686
0.23028	0.45706
0.23056	0.457
0.23083	0.45666
0.23111	0.45687
0.23139	0.45695
0.23167	0.45699
0.23194	0.45711
0.23222	0.45715
0.2325	0.45694
0.23278	0.45686
0.23306	0.45722
0.23333	0.45723
0.23361	0.45726
0.23389	0.45687
0.23417	0.45649
0.23444	0.45631
0.23472	0.45686
0.235	0.45679
0.23528	0.45621
0.23556	0.4562
0.23583	0.4563
0.23611	0.45653
0.23639	0.45644
0.23667	0.45637
0.23694	0.45623
0.23722	0.45596
0.2375	0.45624
0.23778	0.45633
0.23806	0.45607
0.23833	0.45623
0.23861	0.45642
0.23889	0.45669
0.23917	0.45615
0.23944	0.45617
0.23972	0.45626
0.24	0.45645
0.24028	0.45644
0.24056	0.45627
0.24083	0.4564
0.24111	0.45648
0.24139	0.45649
0.24167	0.45642
0.24194	0.45637
0.24222	0.45652
0.2425	0.4564
0.24278	0.45626
0.24306	0.45635
0.24333	0.45643
0.24361	0.4566
0.24389	0.45638
0.24417	0.45643
0.24444	0.45661
0.24472	0.45659
0.245	0.45641
0.24528	0.45647
0.24556	0.45657
0.24583	0.45668
0.24611	0.45643
0.24639	0.45642
0.24667	0.45672
0.24694	0.4569
0.24722	0.45646
0.2475	0.45648
0.24778	0.45668
0.24806	0.45705
0.24833	0.45638
0.24861	0.45643
0.24889	0.45679
0.24917	0.45705
0.24944	0.45669
0.24972	0.45646
0.25	0.45655
0.25028	0.45687
0.25056	0.4573
0.25083	0.45699
0.25111	0.45674
0.25139	0.45693
0.25167	0.45706
0.25194	0.45718
0.25222	0.45706
0.2525	0.45714
0.25278	0.4569
0.25306	0.45661
0.25333	0.45634
0.25361	0.45633
0.25389	0.4562
0.25417	0.45641
0.25444	0.45671
0.25472	0.45649
0.255	0.45655
0.25528	0.45678
0.25556	0.45681
0.25583	0.45635
0.25611	0.4563
0.25639	0.45642
0.25667	0.4567
0.25694	0.45676
0.25722	0.45653
0.2575	0.45674
0.25778	0.45703
0.25806	0.45706
0.25833	0.45645
0.25861	0.45667
0.25889	0.45697
0.25917	0.45722
0.25944	0.4567
0.25972	0.45647
0.26	0.45671
0.26028	0.45706
0.26056	0.45731
0.26083	0.45686
0.26111	0.45708
0.26139	0.45708
0.26167	0.45731
0.26194	0.45774
0.26222	0.45603
0.2625	0.45588
0.26278	0.45619
0.26306	0.45634
0.26333	0.45635
0.26361	0.45629
0.26389	0.4565
0.26417	0.45683
0.26444	0.4567
0.26472	0.45612
0.265	0.45623
0.26528	0.45625
0.26556	0.45627
0.26583	0.45628
0.26611	0.45636
0.26639	0.45647
0.26667	0.45646
0.26694	0.4563
0.26722	0.45638
0.2675	0.45624
0.26778	0.45598
0.26806	0.45584
0.26833	0.4562
0.26861	0.45655
0.26889	0.45656
0.26917	0.45642
0.26944	0.45652
0.26972	0.45658
0.27	0.45655
0.27028	0.45638
0.27056	0.4566
0.27083	0.4568
0.27111	0.45675
0.27139	0.45657
0.27167	0.45647
0.27194	0.45662
0.27222	0.45652
0.2725	0.45643
0.27278	0.45647
0.27306	0.4565
0.27333	0.45656
0.27361	0.45659
0.27389	0.45661
0.27417	0.45674
0.27444	0.45693
0.27472	0.45667
0.275	0.45662
0.27528	0.45691
0.27556	0.45706
0.27583	0.45677
0.27611	0.45676
0.27639	0.45685
0.27667	0.45703
0.27694	0.45684
0.27722	0.45652
0.2775	0.45683
0.27778	0.45713
0.27806	0.45733
0.27833	0.45677
0.27861	0.45671
0.27889	0.45688
0.27917	0.45714
0.27944	0.45675
0.27972	0.45667
0.28	0.45687
0.28028	0.4572
0.28056	0.45709
0.28083	0.45718
0.28111	0.45688
0.28139	0.45698
0.28167	0.45699
0.28194	0.45709
0.28222	0.45692
0.2825	0.45707
0.28278	0.45692
0.28306	0.45721
0.28333	0.45723
0.28361	0.45689
0.28389	0.45672
0.28417	0.45686
0.28444	0.45724
0.28472	0.45727
0.285	0.4572
0.28528	0.45732
0.28556	0.45749
0.28583	0.4574
0.28611	0.45696
0.28639	0.45694
0.28667	0.45713
0.28694	0.4572
0.28722	0.45694
0.2875	0.45695
0.28778	0.45714
0.28806	0.45727
0.28833	0.4574
0.28861	0.457
0.28889	0.45703
0.28917	0.45698
0.28944	0.45718
0.28972	0.45715
0.29	0.45724
0.29028	0.45729
0.29056	0.45714
0.29083	0.45641
0.29111	0.45622
0.29139	0.45633
0.29167	0.45666
0.29194	0.45685
0.29222	0.45668
0.2925	0.45652
0.29278	0.45678
0.29306	0.45697
0.29333	0.4571
0.29361	0.45689
0.29389	0.45658
0.29417	0.45665
0.29444	0.45688
0.29472	0.45696
0.295	0.45707
0.29528	0.45686
0.29556	0.45694
0.29583	0.45698
0.29611	0.45636
0.29639	0.45639
0.29667	0.45674
0.29694	0.45688
0.29722	0.45669
0.2975	0.45659
0.29778	0.45687
0.29806	0.45705
0.29833	0.45658
0.29861	0.45634
0.29889	0.45651
0.29917	0.45656
0.29944	0.45668
0.29972	0.45633
0.3	0.45661
0.30028	0.45683
0.30056	0.45689
0.30083	0.4566
0.30111	0.45667
0.30139	0.45675
0.30167	0.45694
0.30194	0.45665
0.30222	0.45666
0.3025	0.45688
0.30278	0.45717
0.30306	0.45696
0.30333	0.45667
0.30361	0.45687
0.30389	0.45699
0.30417	0.45689
0.30444	0.45688
0.30472	0.45691
0.305	0.45697
0.30528	0.45712
0.30556	0.45706
0.30583	0.45697
0.30611	0.4571
0.30639	0.45709
0.30667	0.45677
0.30694	0.45688
0.30722	0.45699
0.3075	0.4571
0.30778	0.45702
0.30806	0.45711
0.30833	0.4568
0.30861	0.45685
0.30889	0.45703
0.30917	0.45664
0.30944	0.45687
0.30972	0.45713
0.31	0.45698
0.31028	0.45677
0.31056	0.45705
0.31083	0.45718
0.31111	0.45718
0.31139	0.45703
0.31167	0.45683
0.31194	0.45705
0.31222	0.45727
0.3125	0.45717
0.31278	0.45712
0.31306	0.45725
0.31333	0.45759
0.31361	0.45765
0.31389	0.45718
0.31417	0.45714
0.31444	0.45731
0.31472	0.45725
0.315	0.45707
0.31528	0.45711
0.31556	0.45721
0.31583	0.45741
0.31611	0.45669
0.31639	0.45671
0.31667	0.45689
0.31694	0.45669
0.31722	0.45696
0.3175	0.45681
0.31778	0.45659
0.31806	0.45674
0.31833	0.45702
0.31861	0.45702
0.31889	0.457
0.31917	0.45699
0.31944	0.45728
0.31972	0.45693
0.32	0.45714
0.32028	0.45736
0.32056	0.45705
0.32083	0.4564
0.32111	0.45629
0.32139	0.45623
0.32167	0.4563
0.32194	0.45633
0.32222	0.45614
0.3225	0.45631
0.32278	0.4563
0.32306	0.45659
0.32333	0.45675
0.32361	0.45669
0.32389	0.45666
0.32417	0.45672
0.32444	0.45684
0.32472	0.45683
0.325	0.45695
0.32528	0.4566
0.32556	0.45645
0.32583	0.45668
0.32611	0.45674
0.32639	0.45675
0.32667	0.45676
0.32694	0.45658
0.32722	0.45671
0.3275	0.45693
0.32778	0.45659
0.32806	0.45662
0.32833	0.45677
0.32861	0.45661
0.32889	0.45631
0.32917	0.45635
0.32944	0.45645
0.32972	0.45661
0.33	0.45687
0.33028	0.45705
0.33056	0.45716
0.33083	0.45723
0.33111	0.45723
0.33139	0.45678
0.33167	0.45652
0.33194	0.45676
0.33222	0.45687
0.3325	0.45701
0.33278	0.45685
0.33306	0.457
0.33333	0.45712
0.33361	0.45709
0.33389	0.4567
0.33417	0.45696
0.33444	0.45703
0.33472	0.45715
0.335	0.45731
0.33528	0.45736
0.33556	0.45746
0.33583	0.45754
0.33611	0.45763
0.33639	0.45737
0.33667	0.45731
0.33694	0.45734
0.33722	0.45737
0.3375	0.45744
0.33778	0.45757
0.33806	0.45739
0.33833	0.45744
0.33861	0.45724
0.33889	0.45733
0.33917	0.45746
0.33944	0.45723
0.33972	0.45725
0.34	0.45732
0.34028	0.45732
0.34056	0.45736
0.34083	0.45748
0.34111	0.45736
0.34139	0.45714
0.34167	0.45712
0.34194	0.45731
0.34222	0.45727
0.3425	0.45749
0.34278	0.45732
0.34306	0.4576
0.34333	0.45682
0.34361	0.45648
0.34389	0.45664
0.34417	0.45653
0.34444	0.45637
0.34472	0.45636
0.345	0.45644
0.34528	0.45641
0.34556	0.45664
0.34583	0.45673
0.34611	0.45662
0.34639	0.4566
0.34667	0.45673
0.34694	0.4566
0.34722	0.4568
0.3475	0.45695
0.34778	0.45707
0.34806	0.45708
0.34833	0.45738
0.34861	0.45754
0.34889	0.45736
0.34917	0.45719
0.34944	0.45717
0.34972	0.45727
0.35	0.45711
0.35028	0.45733
0.35056	0.45732
0.35083	0.45726
0.35111	0.45738
0.35139	0.45725
0.35167	0.45728
0.35194	0.45722
0.35222	0.45733
0.3525	0.45735
0.35278	0.4571
0.35306	0.45658
0.35333	0.45669
0.35361	0.45677
0.35389	0.45672
0.35417	0.45648
0.35444	0.45659
0.35472	0.4566
0.355	0.45684
0.35528	0.45661
0.35556	0.45673
0.35583	0.45695
0.35611	0.45711
0.35639	0.45702
0.35667	0.45699
0.35694	0.45693
0.35722	0.45696
0.3575	0.45702
0.35778	0.45704
0.35806	0.45707
0.35833	0.45724
0.35861	0.45724
0.35889	0.45705
0.35917	0.45706
0.35944	0.45691
0.35972	0.45691
0.36	0.45717
0.36028	0.45708
0.36056	0.45695
0.36083	0.4571
0.36111	0.45715
0.36139	0.45716
0.36167	0.45705
0.36194	0.45701
0.36222	0.45697
0.3625	0.45705
0.36278	0.45717
0.36306	0.45713
0.36333	0.45729
0.36361	0.45732
0.36389	0.45734
0.36417	0.45711
0.36444	0.45696
0.36472	0.45664
0.365	0.45683
0.36528	0.45702
0.36556	0.45701
0.36583	0.45698
0.36611	0.45713
0.36639	0.45717
0.36667	0.4569
0.36694	0.45676
0.36722	0.45689
0.3675	0.45712
0.36778	0.45707
0.36806	0.45709
0.36833	0.45711
0.36861	0.45713
0.36889	0.45725
0.36917	0.45709
0.36944	0.45686
0.36972	0.4569
0.37	0.457
0.37028	0.45677
0.37056	0.45675
0.37083	0.45677
0.37111	0.45682
0.37139	0.45701
0.37167	0.45682
0.37194	0.45676
0.37222	0.45677
0.3725	0.45683
0.37278	0.45674
0.37306	0.45662
0.37333	0.45677
0.37361	0.45696
0.37389	0.45699
0.37417	0.45687
0.37444	0.4568
0.37472	0.45678
0.375	0.4568
0.37528	0.45683
0.37556	0.45692
0.37583	0.45708
0.37611	0.45695
0.37639	0.45693
0.37667	0.45707
0.37694	0.45714
0.37722	0.45715
0.3775	0.4571
0.37778	0.45722
0.37806	0.4574
0.37833	0.45741
0.37861	0.45715
0.37889	0.45719
0.37917	0.45736
0.37944	0.45747
0.37972	0.45746
0.38	0.45753
0.38028	0.45758
0.38056	0.45756
0.38083	0.45734
0.38111	0.45735
0.38139	0.45718
0.38167	0.4573
0.38194	0.45743
0.38222	0.45717
0.3825	0.45701
0.38278	0.45693
0.38306	0.45696
0.38333	0.45726
0.38361	0.45708
0.38389	0.45699
0.38417	0.45711
0.38444	0.45732
0.38472	0.45707
0.385	0.45714
0.38528	0.45702
0.38556	0.45727
0.38583	0.45738
0.38611	0.45739
0.38639	0.45722
0.38667	0.45736
0.38694	0.45746
0.38722	0.45731
0.3875	0.45732
0.38778	0.45734
0.38806	0.45735
0.38833	0.45745
0.38861	0.45762
0.38889	0.45716
0.38917	0.45716
0.38944	0.45727
0.38972	0.45734
0.39	0.45695
0.39028	0.45701
0.39056	0.45712
0.39083	0.45702
0.39111	0.45723
0.39139	0.45722
0.39167	0.45708
0.39194	0.45698
0.39222	0.45715
0.3925	0.45713
0.39278	0.45705
0.39306	0.45705
0.39333	0.45729
0.39361	0.45746
0.39389	0.45752
0.39417	0.45747
0.39444	0.45755
0.39472	0.45775
0.395	0.45781
0.39528	0.45722
0.39556	0.45707
0.39583	0.45715
0.39611	0.45709
0.39639	0.45701
0.39667	0.45695
0.39694	0.45718
0.39722	0.45734
0.3975	0.45732
0.39778	0.45685
0.39806	0.45689
0.39833	0.45709
0.39861	0.457
0.39889	0.45703
0.39917	0.45715
0.39944	0.45712
0.39972	0.45702
0.4	0.45737
0.40028	0.45714
0.40056	0.45701
0.40083	0.45709
0.40111	0.45697
0.40139	0.45678
0.40167	0.45659
0.40194	0.45656
0.40222	0.45665
0.4025	0.45681
0.40278	0.45684
0.40306	0.45656
0.40333	0.45662
0.40361	0.45653
0.40389	0.45661
0.40417	0.45656
0.40444	0.45684
0.40472	0.45669
0.405	0.45664
0.40528	0.45685
0.40556	0.45708
0.40583	0.45716
0.40611	0.45719
0.40639	0.45695
0.40667	0.45701
0.40694	0.45731
0.40722	0.45721
0.4075	0.45735
0.40778	0.45764
0.40806	0.45746
0.40833	0.45763
0.40861	0.45811
0.40889	0.45755
0.40917	0.4569
0.40944	0.45694
0.40972	0.45724
0.41	0.45724
0.41028	0.45717
0.41056	0.45708
0.41083	0.45682
0.41111	0.45688
0.41139	0.45716
0.41167	0.4574
0.41194	0.45743
0.41222	0.4574
0.4125	0.45735
0.41278	0.45711
0.41306	0.45723
0.41333	0.45738
0.41361	0.45749
0.41389	0.45696
0.41417	0.45698
0.41444	0.45704
0.41472	0.45716
0.415	0.4574
0.41528	0.45708
0.41556	0.45673
0.41583	0.45686
0.41611	0.45711
0.41639	0.45707
0.41667	0.45706
0.41694	0.45673
0.41722	0.45685
0.4175	0.45706
0.41778	0.45717
0.41806	0.45714
0.41833	0.45669
0.41861	0.45663
0.41889	0.45674
0.41917	0.45694
0.41944	0.45708
0.41972	0.45739
0.42	0.45718
0.42028	0.45707
0.42056	0.45722
0.42083	0.45727
0.42111	0.45705
0.42139	0.45687
0.42167	0.45666
0.42194	0.45666
0.42222	0.45696
0.4225	0.45703
0.42278	0.45712
0.42306	0.45713
0.42333	0.45721
0.42361	0.45724
0.42389	0.45735
0.42417	0.45757
0.42444	0.45742
0.42472	0.45734
0.425	0.45757
0.42528	0.45772
0.42556	0.45734
0.42583	0.45727
0.42611	0.45735
0.42639	0.45744
0.42667	0.45707
0.42694	0.45708
0.42722	0.4576
0.4275	0.45741
0.42778	0.45688
0.42806	0.45658
0.42833	0.45649
0.42861	0.45659
0.42889	0.45675
0.42917	0.45683
0.42944	0.45669
0.42972	0.45666
0.43	0.45676
0.43028	0.4569
0.43056	0.45713
0.43083	0.45714
0.43111	0.45674
0.43139	0.45671
0.43167	0.45683
0.43194	0.45695
0.43222	0.45694
0.4325	0.4569
0.43278	0.45691
0.43306	0.457
0.43333	0.45701
0.43361	0.45721
0.43389	0.45739
0.43417	0.45733
0.43444	0.45706
0.43472	0.45699
0.435	0.45707
0.43528	0.45713
0.43556	0.45719
0.43583	0.45751
0.43611	0.45751
0.43639	0.45737
0.43667	0.45749
0.43694	0.45783
0.43722	0.45772
0.4375	0.45732
0.43778	0.45736
0.43806	0.45763
0.43833	0.45756
0.43861	0.45701
0.43889	0.45665
0.43917	0.45676
0.43944	0.45686
0.43972	0.45707
0.44	0.45676
0.44028	0.45644
0.44056	0.45654
0.44083	0.45656
0.44111	0.45657
0.44139	0.45679
0.44167	0.45693
0.44194	0.45684
0.44222	0.45677
0.4425	0.4569
0.44278	0.45697
0.44306	0.45712
0.44333	0.45651
0.44361	0.45641
0.44389	0.45668
0.44417	0.45686
0.44444	0.45716
0.44472	0.45763
0.445	0.45799
0.44528	0.45784
0.44556	0.45758
0.44583	0.4576
0.44611	0.45745
0.44639	0.45771
0.44667	0.45771
0.44694	0.45775
0.44722	0.45764
0.4475	0.45749
0.44778	0.45693
0.44806	0.4565
0.44833	0.45674
0.44861	0.45728
0.44889	0.45773
0.44917	0.45782
0.44944	0.45771
0.44972	0.45784
0.45	0.45803
0.45028	0.45767
0.45056	0.45781
0.45083	0.45838
0.45111	0.4587
0.45139	0.45873
0.45167	0.45849
0.45194	0.458
0.45222	0.45688
0.4525	0.45698
0.45278	0.45686
0.45306	0.45693
0.45333	0.45671
0.45361	0.45662
0.45389	0.45674
0.45417	0.4568
0.45444	0.4567
0.45472	0.45673
0.455	0.45684
0.45528	0.4569
0.45556	0.45712
0.45583	0.4572
0.45611	0.45719
0.45639	0.45739
0.45667	0.45727
0.45694	0.45728
0.45722	0.4573
0.4575	0.45738
0.45778	0.45739
0.45806	0.4573
0.45833	0.45693
0.45861	0.45703
0.45889	0.45719
0.45917	0.45741
0.45944	0.45738
0.45972	0.45728
0.46	0.45744
0.46028	0.45738
0.46056	0.45743
0.46083	0.45731
0.46111	0.4574
0.46139	0.45761
0.46167	0.45764
0.46194	0.45779
0.46222	0.4577
0.4625	0.45744
0.46278	0.45708
0.46306	0.45643
0.46333	0.45628
0.46361	0.45635
0.46389	0.45674
0.46417	0.45718
0.46444	0.45731
0.46472	0.45753
0.465	0.45706
0.46528	0.45667
0.46556	0.45669
0.46583	0.457
0.46611	0.45729
0.46639	0.4575
0.46667	0.45704
0.46694	0.45702
0.46722	0.45661
0.4675	0.45651
0.46778	0.45674
0.46806	0.4574
0.46833	0.45761
0.46861	0.4576
0.46889	0.45749
0.46917	0.45744
0.46944	0.45749
0.46972	0.45765
0.47	0.45772
0.47028	0.4577
0.47056	0.45797
0.47083	0.45804
0.47111	0.45802
0.47139	0.4581
0.47167	0.45794
0.47194	0.45803
0.47222	0.45818
0.4725	0.45813
0.47278	0.45824
0.47306	0.45817
0.47333	0.45822
0.47361	0.45842
0.47389	0.45882
0.47417	0.45869
0.47444	0.45784
0.47472	0.45622
0.475	0.45623
0.47528	0.45648
0.47556	0.45648
0.47583	0.45687
0.47611	0.45731
0.47639	0.45682
0.47667	0.45598
0.47694	0.45594
0.47722	0.45614
0.4775	0.45651
0.47778	0.45691
0.47806	0.45655
0.47833	0.45599
0.47861	0.45599
0.47889	0.45614
0.47917	0.45659
0.47944	0.45715
0.47972	0.45708
0.48	0.45707
0.48028	0.45668
0.48056	0.45678
0.48083	0.45691
0.48111	0.45714
0.48139	0.45703
0.48167	0.45723
0.48194	0.45743
0.48222	0.4573
0.4825	0.45734
0.48278	0.45724
0.48306	0.45743
0.48333	0.45752
0.48361	0.45712
0.48389	0.45665
0.48417	0.45679
0.48444	0.45706
0.48472	0.45687
0.485	0.45688
0.48528	0.45703
0.48556	0.45725
0.48583	0.45709
0.48611	0.45706
0.48639	0.45703
0.48667	0.45717
0.48694	0.45728
0.48722	0.45738
0.4875	0.45749
0.48778	0.45707
0.48806	0.45649
0.48833	0.45652
0.48861	0.45685
0.48889	0.45703
0.48917	0.4576
0.48944	0.45763
0.48972	0.4577
0.49	0.45778
0.49028	0.45701
0.49056	0.45653
0.49083	0.45672
0.49111	0.45675
0.49139	0.45724
0.49167	0.45768
0.49194	0.45802
0.49222	0.45711
0.4925	0.4568
0.49278	0.45707
0.49306	0.45718
0.49333	0.45751
0.49361	0.45783
0.49389	0.45802
0.49417	0.458
0.49444	0.45805
0.49472	0.45816
0.495	0.45799
0.49528	0.45762
0.49556	0.45704
0.49583	0.45717
0.49611	0.45752
0.49639	0.45793
0.49667	0.45782
0.49694	0.45787
0.49722	0.45752
0.4975	0.45738
0.49778	0.45746
0.49806	0.45767
0.49833	0.4581
0.49861	0.45766
0.49889	0.45704
0.49917	0.45721
0.49944	0.45776
0.49972	0.45833
0.5	0.45803
0.50028	0.45697
0.50056	0.45707
0.50083	0.4571
0.50111	0.45717
0.50139	0.4574
0.50167	0.45724
0.50194	0.45675
0.50222	0.45668
0.5025	0.45704
0.50278	0.45729
0.50306	0.45765
0.50333	0.45688
0.50361	0.45666
0.50389	0.45681
0.50417	0.45678
0.50444	0.45721
0.50472	0.45762
0.505	0.45785
0.50528	0.45782
0.50556	0.45723
0.50583	0.45688
0.50611	0.45708
0.50639	0.45717
0.50667	0.45715
0.50694	0.45751
0.50722	0.4576
0.5075	0.45745
0.50778	0.45729
0.50806	0.45702
0.50833	0.4573
0.50861	0.45682
0.50889	0.45684
0.50917	0.45703
0.50944	0.45705
0.50972	0.45734
0.51	0.45771
0.51028	0.45726
0.51056	0.45643
0.51083	0.45655
0.51111	0.45684
0.51139	0.45699
0.51167	0.45722
0.51194	0.45716
0.51222	0.45652
0.5125	0.45647
0.51278	0.45682
0.51306	0.45713
0.51333	0.45755
0.51361	0.45745
0.51389	0.45744
0.51417	0.45677
0.51444	0.45668
0.51472	0.4568
0.515	0.45707
0.51528	0.45769
0.51556	0.45783
0.51583	0.45763
0.51611	0.45703
0.51639	0.45701
0.51667	0.45715
0.51694	0.45743
0.51722	0.45794
0.5175	0.45788
0.51778	0.45698
0.51806	0.45685
0.51833	0.45712
0.51861	0.45755
0.51889	0.45785
0.51917	0.45807
0.51944	0.45807
0.51972	0.45767
0.52	0.45706
0.52028	0.4572
0.52056	0.4579
0.52083	0.45755
0.52111	0.45594
0.52139	0.45589
0.52167	0.45615
0.52194	0.45669
0.52222	0.45719
0.5225	0.45754
0.52278	0.45727
0.52306	0.45709
0.52333	0.45663
0.52361	0.45684
0.52389	0.45659
0.52417	0.45686
0.52444	0.45716
0.52472	0.45735
0.525	0.4575
0.52528	0.45755
0.52556	0.45679
0.52583	0.45699
0.52611	0.45732
0.52639	0.45771
0.52667	0.45757
0.52694	0.45702
0.52722	0.45657
0.5275	0.45657
0.52778	0.45707
0.52806	0.45771
0.52833	0.4579
0.52861	0.45722
0.52889	0.45661
0.52917	0.45669
0.52944	0.45671
0.52972	0.45698
0.53	0.45733
0.53028	0.45763
0.53056	0.45684
0.53083	0.45641
0.53111	0.45667
0.53139	0.45703
0.53167	0.45771
0.53194	0.45799
0.53222	0.45738
0.5325	0.45641
0.53278	0.45674
0.53306	0.45675
0.53333	0.45715
0.53361	0.45785
0.53389	0.45789
0.53417	0.4578
0.53444	0.45811
0.53472	0.45777
0.535	0.45718
0.53528	0.45757
0.53556	0.45784
0.53583	0.45791
0.53611	0.4573
0.53639	0.45669
0.53667	0.45681
0.53694	0.45715
0.53722	0.45769
0.5375	0.458
0.53778	0.45797
0.53806	0.4575
0.53833	0.45668
0.53861	0.45691
0.53889	0.45682
0.53917	0.45729
0.53944	0.45762
0.53972	0.45763
0.54	0.45734
0.54028	0.45687
0.54056	0.45692
0.54083	0.4572
0.54111	0.45811
0.54139	0.45693
0.54167	0.4562
0.54194	0.45622
0.54222	0.45676
0.5425	0.457
0.54278	0.4572
0.54306	0.45719
0.54333	0.45736
0.54361	0.45689
0.54389	0.45659
0.54417	0.45688
0.54444	0.45739
0.54472	0.45761
0.545	0.45716
0.54528	0.45674
0.54556	0.45712
0.54583	0.45755
0.54611	0.45706
0.54639	0.45703
0.54667	0.45682
0.54694	0.45712
0.54722	0.45725
0.5475	0.45715
0.54778	0.45685
0.54806	0.45699
0.54833	0.45722
0.54861	0.45745
0.54889	0.45728
0.54917	0.45677
0.54944	0.45683
0.54972	0.45704
0.55	0.4572
0.55028	0.45671
0.55056	0.45601
0.55083	0.45635
0.55111	0.45661
0.55139	0.45694
0.55167	0.45711
0.55194	0.45755
0.55222	0.45785
0.5525	0.45795
0.55278	0.45723
0.55306	0.45687
0.55333	0.45726
0.55361	0.45747
0.55389	0.45772
0.55417	0.45767
0.55444	0.45791
0.55472	0.45788
[truncated: 5,203 more rows]

## Sheet: figure4c
	30-Co3O4@C/GPO
t (h)	overpotential (V)
-2.42114e-10	-0.11606
0.000277778	0.31383
0.000555555	0.33548
0.000833333	0.34149
0.00111	0.34511
0.00139	0.34809
0.00167	0.35064
0.00194	0.35301
0.00222	0.35516
0.0025	0.35785
0.00278	0.35955
0.00306	0.36151
0.00333	0.36327
0.00361	0.36523
0.00389	0.36668
0.00417	0.3683
0.00444	0.36996
0.00472	0.37137
0.005	0.37235
0.00528	0.374
0.00556	0.37517
0.00583	0.37589
0.00611	0.37683
0.00639	0.37767
0.00667	0.37914
0.00694	0.37978
0.00722	0.38078
0.0075	0.38175
0.00778	0.38261
0.00806	0.38385
0.00833	0.38442
0.00861	0.38482
0.00889	0.38568
0.00917	0.38663
0.00944	0.3873
0.00972	0.3877
0.01	0.38884
0.01028	0.38907
0.01056	0.38966
0.01083	0.39006
0.01111	0.39043
0.01139	0.39094
0.01167	0.39142
0.01194	0.39153
0.01222	0.39201
0.0125	0.39214
0.01278	0.39273
0.01306	0.39311
0.01333	0.39344
0.01361	0.39374
0.01389	0.39411
0.01417	0.39432
0.01444	0.39485
0.01472	0.39527
0.015	0.39546
0.01528	0.39559
0.01556	0.39599
0.01583	0.39609
0.01611	0.3967
0.01639	0.39691
0.01667	0.39714
0.01694	0.39746
0.01722	0.39784
0.0175	0.39819
0.01778	0.39857
0.01806	0.39874
0.01833	0.3991
0.01861	0.3996
0.01889	0.39958
0.01917	0.39977
0.01944	0.40011
0.01972	0.40048
0.02	0.40051
0.02028	0.40099
0.02056	0.40111
0.02083	0.40154
0.02111	0.40145
0.02139	0.40154
0.02167	0.40206
0.02194	0.40217
0.02222	0.40204
0.0225	0.40265
0.02278	0.40271
0.02306	0.40282
0.02333	0.40307
0.02361	0.40299
0.02389	0.40313
0.02417	0.40326
0.02444	0.40364
0.02472	0.40353
0.025	0.4038
0.02528	0.40395
0.02556	0.40366
0.02583	0.40393
0.02611	0.40383
0.02639	0.40423
0.02667	0.40397
0.02694	0.40401
0.02722	0.40416
0.0275	0.40446
0.02778	0.40467
0.02806	0.40452
0.02833	0.4046
0.02861	0.40462
0.02889	0.40481
0.02917	0.40458
0.02944	0.40498
0.02972	0.40479
0.03	0.40502
0.03028	0.40521
0.03056	0.40488
0.03083	0.40511
0.03111	0.40517
0.03139	0.40557
0.03167	0.40517
0.03194	0.40542
0.03222	0.40557
0.0325	0.40606
0.03278	0.40595
0.03306	0.40599
0.03333	0.40586
0.03361	0.40595
0.03389	0.40645
0.03417	0.40603
0.03444	0.40629
0.03472	0.40675
0.035	0.40654
0.03528	0.40668
0.03556	0.4069
0.03583	0.40685
0.03611	0.40723
0.03639	0.40721
0.03667	0.40715
0.03694	0.40772
0.03722	0.40746
0.0375	0.4074
0.03778	0.40763
0.03806	0.40738
0.03833	0.40751
0.03861	0.40793
0.03889	0.40763
0.03917	0.40799
0.03944	0.40782
0.03972	0.40793
0.04	0.40797
0.04028	0.40774
0.04056	0.4079
0.04083	0.40809
0.04111	0.40793
0.04139	0.40795
0.04167	0.40811
0.04194	0.40803
0.04222	0.40778
0.0425	0.40812
0.04278	0.40784
0.04306	0.40776
0.04333	0.40784
0.04361	0.40795
0.04389	0.40765
0.04417	0.40797
0.04444	0.40788
0.04472	0.40751
0.045	0.40765
0.04528	0.40786
0.04556	0.40759
0.04583	0.40786
0.04611	0.40799
0.04639	0.40797
0.04667	0.40774
0.04694	0.40778
0.04722	0.40807
0.0475	0.40759
0.04778	0.40772
0.04806	0.40774
0.04833	0.4082
0.04861	0.40799
0.04889	0.40793
0.04917	0.40826
0.04944	0.40824
0.04972	0.40833
0.05	0.40814
0.05028	0.40856
0.05056	0.4082
0.05083	0.4083
0.05111	0.40841
0.05139	0.40854
0.05167	0.40851
0.05194	0.40873
0.05222	0.40833
0.0525	0.40862
0.05278	0.40851
0.05306	0.40853
0.05333	0.4086
0.05361	0.40885
0.05389	0.40873
0.05417	0.40885
0.05444	0.40885
0.05472	0.40893
0.055	0.40877
0.05528	0.409
0.05556	0.40889
0.05583	0.40858
0.05611	0.40904
0.05639	0.40896
0.05667	0.40864
0.05694	0.40862
0.05722	0.40889
0.0575	0.40889
0.05778	0.40853
0.05806	0.40839
0.05833	0.40849
0.05861	0.4086
0.05889	0.40864
0.05917	0.40854
0.05944	0.40853
0.05972	0.40843
0.06	0.40881
0.06028	0.40841
0.06056	0.40851
0.06083	0.40858
0.06111	0.40835
0.06139	0.40847
0.06167	0.40866
0.06194	0.40866
0.06222	0.40851
0.0625	0.4086
0.06278	0.40854
0.06306	0.40845
0.06333	0.40866
0.06361	0.4087
0.06389	0.4086
0.06417	0.40837
0.06444	0.40856
0.06472	0.40868
0.065	0.40862
0.06528	0.40843
0.06556	0.40868
0.06583	0.40879
0.06611	0.40862
0.06639	0.40862
0.06667	0.40891
0.06694	0.40893
0.06722	0.40914
0.0675	0.40902
0.06778	0.40906
0.06806	0.40891
0.06833	0.40906
0.06861	0.40904
0.06889	0.40919
0.06917	0.40914
0.06944	0.40898
0.06972	0.40946
0.07	0.40944
0.07028	0.40912
0.07056	0.40898
0.07083	0.40904
0.07111	0.40938
0.07139	0.4091
0.07167	0.40906
0.07194	0.4091
0.07222	0.40936
0.0725	0.40921
0.07278	0.40893
0.07306	0.40896
0.07333	0.40929
0.07361	0.40893
0.07389	0.40927
0.07417	0.40906
0.07444	0.40898
0.07472	0.40877
0.075	0.40875
0.07528	0.40879
0.07556	0.40887
0.07583	0.40891
0.07611	0.40883
0.07639	0.40889
0.07667	0.40853
0.07694	0.40898
0.07722	0.40858
0.0775	0.40902
0.07778	0.40872
0.07806	0.40904
0.07833	0.40902
0.07861	0.40877
0.07889	0.40923
0.07917	0.40883
0.07944	0.40938
0.07972	0.40927
0.08	0.4095
0.08028	0.4094
0.08056	0.40925
0.08083	0.4094
0.08111	0.40956
0.08139	0.40942
0.08167	0.40982
0.08194	0.40948
0.08222	0.4095
0.0825	0.40984
0.08278	0.40973
0.08306	0.40978
0.08333	0.40976
0.08361	0.4098
0.08389	0.41001
0.08417	0.41007
0.08444	0.40996
0.08472	0.4099
0.085	0.40954
0.08528	0.40954
0.08556	0.40942
0.08583	0.40959
0.08611	0.40954
0.08639	0.40975
0.08667	0.40917
0.08694	0.40946
0.08722	0.40944
0.0875	0.40959
0.08778	0.40961
0.08806	0.40975
0.08833	0.40975
0.08861	0.40954
0.08889	0.40942
0.08917	0.40944
0.08944	0.40946
0.08972	0.40933
0.09	0.40925
0.09028	0.40935
0.09056	0.40938
0.09083	0.40942
0.09111	0.40935
0.09139	0.40956
0.09167	0.40948
0.09194	0.40944
0.09222	0.40973
0.0925	0.40938
0.09278	0.40936
0.09306	0.40969
0.09333	0.40967
0.09361	0.40976
0.09389	0.40963
0.09417	0.40978
0.09444	0.40967
0.09472	0.40971
0.095	0.40997
0.09528	0.40996
0.09556	0.41011
0.09583	0.40975
0.09611	0.41003
0.09639	0.41028
0.09667	0.41018
0.09694	0.4102
0.09722	0.40996
0.0975	0.41017
0.09778	0.40999
0.09806	0.41038
0.09833	0.4103
0.09861	0.41022
0.09889	0.41022
0.09917	0.41041
0.09944	0.41017
0.09972	0.41026
0.1	0.41038
0.10028	0.41045
0.10056	0.41034
0.10083	0.41018
0.10111	0.41039
0.10139	0.41003
0.10167	0.4099
0.10194	0.4102
0.10222	0.41009
0.1025	0.41024
0.10278	0.40996
0.10306	0.4099
0.10333	0.4102
0.10361	0.40984
0.10389	0.41007
0.10417	0.40996
0.10444	0.41013
0.10472	0.41003
0.105	0.41001
0.10528	0.40988
0.10556	0.41018
0.10583	0.40992
0.10611	0.40996
0.10639	0.4098
0.10667	0.41013
0.10694	0.40994
0.10722	0.41036
0.1075	0.41005
0.10778	0.40994
0.10806	0.41015
0.10833	0.41026
0.10861	0.41015
0.10889	0.41045
0.10917	0.41051
0.10944	0.41017
0.10972	0.41045
0.11	0.4103
0.11028	0.41045
0.11056	0.41049
0.11083	0.41079
0.11111	0.41108
0.11139	0.41083
0.11167	0.41083
0.11194	0.41074
0.11222	0.41064
0.1125	0.41087
0.11278	0.41072
0.11306	0.41085
0.11333	0.41085
0.11361	0.41114
0.11389	0.41045
0.11417	0.41099
0.11444	0.41085
0.11472	0.41091
0.115	0.41102
0.11528	0.41085
0.11556	0.4107
0.11583	0.41108
0.11611	0.41066
0.11639	0.41085
0.11667	0.41074
0.11694	0.41068
0.11722	0.41112
0.1175	0.41093
0.11778	0.41079
0.11806	0.41064
0.11833	0.41062
0.11861	0.41091
0.11889	0.41057
0.11917	0.41087
0.11944	0.41076
0.11972	0.41064
0.12	0.41055
0.12028	0.41039
0.12056	0.41058
0.12083	0.41055
0.12111	0.41062
0.12139	0.41085
0.12167	0.41083
0.12194	0.41093
0.12222	0.41055
0.1225	0.41062
0.12278	0.4107
0.12306	0.41097
0.12333	0.41093
0.12361	0.41079
0.12389	0.41068
0.12417	0.4111
0.12444	0.41104
0.12472	0.41102
0.125	0.41131
0.12528	0.41135
0.12556	0.41118
0.12583	0.41131
0.12611	0.4115
0.12639	0.41121
0.12667	0.41133
0.12694	0.41125
0.12722	0.41131
0.1275	0.41144
0.12778	0.41163
0.12806	0.41161
0.12833	0.41127
0.12861	0.41137
0.12889	0.41154
0.12917	0.41156
0.12944	0.41154
0.12972	0.41171
0.13	0.41142
0.13028	0.41152
0.13056	0.41148
0.13083	0.41161
0.13111	0.41144
0.13139	0.41146
0.13167	0.41167
0.13194	0.41108
0.13222	0.41131
0.1325	0.41158
0.13278	0.41106
0.13306	0.41146
0.13333	0.41148
0.13361	0.41146
0.13389	0.41182
0.13417	0.41173
0.13444	0.41161
0.13472	0.41154
0.135	0.41133
0.13528	0.4115
0.13556	0.41129
0.13583	0.41152
0.13611	0.41137
0.13639	0.41135
0.13667	0.41148
0.13694	0.41099
0.13722	0.41114
0.1375	0.41135
0.13778	0.41093
0.13806	0.41116
0.13833	0.41123
0.13861	0.41141
0.13889	0.41104
0.13917	0.41116
0.13944	0.41137
0.13972	0.41154
0.14	0.41146
0.14028	0.41163
0.14056	0.41165
0.14083	0.41158
0.14111	0.41171
0.14139	0.41158
0.14167	0.41179
0.14194	0.4116
0.14222	0.41179
0.1425	0.41198
0.14278	0.41182
0.14306	0.41211
0.14333	0.41202
0.14361	0.41203
0.14389	0.41257
0.14417	0.41211
0.14444	0.41228
0.14472	0.41223
0.145	0.41234
0.14528	0.41245
0.14556	0.41266
0.14583	0.41276
0.14611	0.41297
0.14639	0.41276
0.14667	0.41255
0.14694	0.41251
0.14722	0.41284
0.1475	0.41282
0.14778	0.41257
0.14806	0.41287
0.14833	0.41276
0.14861	0.41257
0.14889	0.41259
0.14917	0.41278
0.14944	0.41268
0.14972	0.41247
0.15	0.4123
0.15028	0.41249
0.15056	0.41215
0.15083	0.41181
0.15111	0.41236
0.15139	0.41194
0.15167	0.41213
0.15194	0.41234
0.15222	0.41224
0.1525	0.41209
0.15278	0.41213
0.15306	0.41205
0.15333	0.4124
0.15361	0.41192
0.15389	0.41207
0.15417	0.4124
0.15444	0.41232
0.15472	0.41234
0.155	0.41232
0.15528	0.41245
0.15556	0.41234
0.15583	0.41261
0.15611	0.41272
0.15639	0.41263
0.15667	0.41289
0.15694	0.41255
0.15722	0.41272
0.1575	0.41272
0.15778	0.41259
0.15806	0.41264
0.15833	0.41268
0.15861	0.4128
0.15889	0.4131
0.15917	0.41297
0.15944	0.41303
0.15972	0.41324
0.16	0.41295
0.16028	0.41324
0.16056	0.41291
0.16083	0.41295
0.16111	0.41324
0.16139	0.41341
0.16167	0.41305
0.16194	0.41291
0.16222	0.41268
0.1625	0.41268
0.16278	0.41243
0.16306	0.4127
0.16333	0.4127
0.16361	0.41255
0.16389	0.41263
0.16417	0.41266
0.16444	0.41243
0.16472	0.41263
0.165	0.41243
0.16528	0.41236
0.16556	0.41232
0.16583	0.41198
0.16611	0.41224
0.16639	0.41213
0.16667	0.41232
0.16694	0.41223
0.16722	0.41238
0.1675	0.41251
0.16778	0.41259
0.16806	0.41219
0.16833	0.41215
0.16861	0.41243
0.16889	0.41253
0.16917	0.41232
0.16944	0.41243
0.16972	0.41259
0.17	0.41247
0.17028	0.41266
0.17056	0.41291
0.17083	0.41284
0.17111	0.41282
0.17139	0.41301
0.17167	0.41287
0.17194	0.41284
0.17222	0.41299
0.1725	0.41285
0.17278	0.41306
0.17306	0.41299
0.17333	0.41306
0.17361	0.41289
0.17389	0.41291
0.17417	0.41297
0.17444	0.41297
0.17472	0.41293
0.175	0.41297
0.17528	0.41308
0.17556	0.41314
0.17583	0.41289
0.17611	0.41285
0.17639	0.41314
0.17667	0.41322
0.17694	0.41305
0.17722	0.41314
0.1775	0.41306
0.17778	0.41314
0.17806	0.41308
0.17833	0.41305
0.17861	0.41299
0.17889	0.41306
0.17917	0.41299
0.17944	0.41314
0.17972	0.4128
0.18	0.4131
0.18028	0.41295
0.18056	0.41299
0.18083	0.41293
0.18111	0.41259
0.18139	0.41282
0.18167	0.41274
0.18194	0.41303
0.18222	0.41274
0.1825	0.41284
0.18278	0.41299
0.18306	0.41259
0.18333	0.41285
0.18361	0.41289
0.18389	0.41324
0.18417	0.41308
0.18444	0.41293
0.18472	0.41318
0.185	0.4132
0.18528	0.41308
0.18556	0.41333
0.18583	0.41333
0.18611	0.41333
0.18639	0.41331
0.18667	0.4132
0.18694	0.41333
0.18722	0.41337
0.1875	0.41356
0.18778	0.41354
0.18806	0.41381
0.18833	0.41383
0.18861	0.41398
0.18889	0.41373
0.18917	0.41383
0.18944	0.41354
0.18972	0.41377
0.19	0.4135
0.19028	0.41413
0.19056	0.41377
0.19083	0.41408
0.19111	0.41388
0.19139	0.41396
0.19167	0.41381
0.19194	0.41369
0.19222	0.41366
0.1925	0.41381
0.19278	0.41375
0.19306	0.41366
0.19333	0.41409
0.19361	0.41419
0.19389	0.41411
0.19417	0.41369
0.19444	0.41417
0.19472	0.41369
0.195	0.41366
0.19528	0.41383
0.19556	0.41427
0.19583	0.41388
0.19611	0.41396
0.19639	0.41339
0.19667	0.41337
0.19694	0.41331
0.19722	0.41329
0.1975	0.41312
0.19778	0.4135
0.19806	0.41329
0.19833	0.41343
0.19861	0.41354
0.19889	0.41381
0.19917	0.41364
0.19944	0.41318
0.19972	0.41316
0.2	0.4132
0.20028	0.41356
0.20056	0.41369
0.20083	0.41379
0.20111	0.4135
0.20139	0.4135
0.20167	0.41337
0.20194	0.41362
0.20222	0.41396
0.2025	0.41392
0.20278	0.41428
0.20306	0.41421
0.20333	0.41381
0.20361	0.41409
0.20389	0.41409
0.20417	0.41409
0.20444	0.41419
0.20472	0.41406
0.205	0.41392
0.20528	0.41411
0.20556	0.41402
0.20583	0.41388
0.20611	0.41392
0.20639	0.41379
0.20667	0.41396
0.20694	0.41402
0.20722	0.41442
0.2075	0.41419
0.20778	0.41432
0.20806	0.41423
0.20833	0.41436
0.20861	0.41451
0.20889	0.41444
0.20917	0.41436
0.20944	0.41413
0.20972	0.41434
0.21	0.41381
0.21028	0.41428
0.21056	0.41394
0.21083	0.41366
0.21111	0.41327
0.21139	0.41287
0.21167	0.41324
0.21194	0.41299
0.21222	0.41339
0.2125	0.41305
0.21278	0.41337
0.21306	0.41337
0.21333	0.41379
0.21361	0.41362
0.21389	0.41398
0.21417	0.41385
0.21444	0.41432
0.21472	0.41402
0.215	0.41341
0.21528	0.41329
0.21556	0.41354
0.21583	0.41285
0.21611	0.41327
0.21639	0.41299
0.21667	0.41324
0.21694	0.41335
0.21722	0.41366
0.2175	0.41371
0.21778	0.41406
0.21806	0.414
0.21833	0.41408
0.21861	0.41423
0.21889	0.41436
0.21917	0.41444
0.21944	0.41457
0.21972	0.41451
0.22	0.41455
0.22028	0.41461
0.22056	0.41448
0.22083	0.41411
0.22111	0.41432
0.22139	0.41448
0.22167	0.4143
0.22194	0.41457
0.22222	0.41432
0.2225	0.41463
0.22278	0.41446
0.22306	0.41472
0.22333	0.41444
0.22361	0.41448
0.22389	0.41451
0.22417	0.41428
0.22444	0.4147
0.22472	0.41482
0.225	0.41463
0.22528	0.41421
0.22556	0.41421
0.22583	0.41449
0.22611	0.4143
0.22639	0.4144
0.22667	0.41413
0.22694	0.41383
0.22722	0.41377
0.2275	0.41394
0.22778	0.41417
0.22806	0.41411
0.22833	0.41415
0.22861	0.41379
0.22889	0.41434
0.22917	0.41446
0.22944	0.41411
0.22972	0.41406
0.23	0.41419
0.23028	0.41413
0.23056	0.41413
0.23083	0.41448
0.23111	0.41408
0.23139	0.41449
0.23167	0.41413
0.23194	0.41436
0.23222	0.41449
0.2325	0.41436
0.23278	0.41442
0.23306	0.4143
0.23333	0.41444
0.23361	0.41451
0.23389	0.41463
0.23417	0.41436
0.23444	0.41451
0.23472	0.41463
0.235	0.41467
0.23528	0.41457
0.23556	0.4148
0.23583	0.41474
0.23611	0.41478
0.23639	0.41482
0.23667	0.41455
0.23694	0.41428
0.23722	0.41448
0.2375	0.4144
0.23778	0.41436
0.23806	0.41491
0.23833	0.41408
0.23861	0.41434
0.23889	0.41459
0.23917	0.41449
0.23944	0.41467
0.23972	0.41444
0.24	0.41459
0.24028	0.41436
0.24056	0.41459
0.24083	0.41449
0.24111	0.41442
0.24139	0.41436
0.24167	0.41421
0.24194	0.41394
0.24222	0.41387
0.2425	0.414
0.24278	0.41423
0.24306	0.41404
0.24333	0.41411
0.24361	0.41369
0.24389	0.414
0.24417	0.41387
0.24444	0.41402
0.24472	0.41411
0.245	0.41446
0.24528	0.4143
0.24556	0.41417
0.24583	0.41425
0.24611	0.41402
0.24639	0.41421
0.24667	0.41394
0.24694	0.41438
0.24722	0.41409
0.2475	0.41453
0.24778	0.41425
0.24806	0.41467
0.24833	0.41453
0.24861	0.41434
0.24889	0.41451
0.24917	0.41425
0.24944	0.41457
0.24972	0.41436
0.25	0.41451
0.25028	0.41449
0.25056	0.4144
0.25083	0.41419
0.25111	0.41478
0.25139	0.41436
0.25167	0.41465
0.25194	0.41482
0.25222	0.41469
0.2525	0.41507
0.25278	0.41495
0.25306	0.41518
0.25333	0.41495
0.25361	0.41449
0.25389	0.41449
0.25417	0.4148
0.25444	0.4144
0.25472	0.4143
0.255	0.41432
0.25528	0.41463
0.25556	0.4143
0.25583	0.4143
0.25611	0.41423
0.25639	0.4143
0.25667	0.41436
0.25694	0.41421
0.25722	0.41461
0.2575	0.4147
0.25778	0.4144
0.25806	0.41428
0.25833	0.41474
0.25861	0.41453
0.25889	0.41434
0.25917	0.41425
0.25944	0.41417
0.25972	0.41402
0.26	0.41411
0.26028	0.41417
0.26056	0.41425
0.26083	0.41427
0.26111	0.41419
0.26139	0.41448
0.26167	0.41472
0.26194	0.41448
0.26222	0.4144
0.2625	0.41449
0.26278	0.41455
0.26306	0.41461
0.26333	0.41469
0.26361	0.41451
0.26389	0.41449
0.26417	0.41459
0.26444	0.4147
0.26472	0.41518
0.265	0.41497
0.26528	0.41486
0.26556	0.41507
0.26583	0.41495
0.26611	0.41449
0.26639	0.41482
0.26667	0.41491
0.26694	0.41514
0.26722	0.41505
0.2675	0.41509
0.26778	0.4151
0.26806	0.4152
0.26833	0.41533
0.26861	0.4151
0.26889	0.41486
0.26917	0.41526
0.26944	0.41537
0.26972	0.41514
0.27	0.41505
0.27028	0.41461
0.27056	0.41451
0.27083	0.41512
0.27111	0.41476
0.27139	0.41474
0.27167	0.41467
0.27194	0.41451
0.27222	0.41453
0.2725	0.4148
0.27278	0.41499
0.27306	0.41469
0.27333	0.41476
0.27361	0.41425
0.27389	0.41465
0.27417	0.41432
0.27444	0.41419
0.27472	0.41427
0.275	0.41413
0.27528	0.41417
0.27556	0.41427
0.27583	0.41465
0.27611	0.4144
0.27639	0.41446
0.27667	0.41478
0.27694	0.41474
0.27722	0.41501
0.2775	0.4144
0.27778	0.41455
0.27806	0.41472
0.27833	0.41453
0.27861	0.41518
0.27889	0.41491
0.27917	0.41491
0.27944	0.41507
0.27972	0.4151
0.28	0.41493
0.28028	0.41507
0.28056	0.41469
0.28083	0.41499
0.28111	0.4149
0.28139	0.41486
0.28167	0.41478
0.28194	0.4147
0.28222	0.41488
0.2825	0.41482
0.28278	0.41478
0.28306	0.41505
0.28333	0.4152
0.28361	0.41522
0.28389	0.41503
0.28417	0.41505
0.28444	0.41507
0.28472	0.41514
0.285	0.41495
0.28528	0.41493
0.28556	0.41505
0.28583	0.41469
0.28611	0.41442
0.28639	0.4147
0.28667	0.41436
0.28694	0.41459
0.28722	0.41442
0.2875	0.41461
0.28778	0.41461
0.28806	0.41478
0.28833	0.41449
0.28861	0.41467
0.28889	0.41453
0.28917	0.41486
0.28944	0.41501
0.28972	0.4148
0.29	0.41472
0.29028	0.4149
0.29056	0.41528
0.29083	0.4152
0.29111	0.41507
0.29139	0.41539
0.29167	0.41522
0.29194	0.41566
0.29222	0.41522
0.2925	0.41514
0.29278	0.41514
0.29306	0.41509
0.29333	0.41522
0.29361	0.4151
0.29389	0.41528
0.29417	0.41535
0.29444	0.41579
0.29472	0.41552
0.295	0.41572
0.29528	0.41585
0.29556	0.41545
0.29583	0.41591
0.29611	0.41589
0.29639	0.41581
0.29667	0.4157
0.29694	0.4157
0.29722	0.41564
0.2975	0.41543
0.29778	0.41572
0.29806	0.41579
0.29833	0.4156
0.29861	0.41535
0.29889	0.41556
0.29917	0.41589
0.29944	0.41566
0.29972	0.41516
0.3	0.41543
0.30028	0.4153
0.30056	0.41545
0.30083	0.41528
0.30111	0.41524
0.30139	0.41524
0.30167	0.41526
0.30194	0.41526
0.30222	0.41497
0.3025	0.41499
0.30278	0.41476
0.30306	0.41459
0.30333	0.4149
0.30361	0.4149
0.30389	0.41463
0.30417	0.41474
0.30444	0.41501
0.30472	0.41518
0.305	0.41501
0.30528	0.41526
0.30556	0.41486
0.30583	0.41495
0.30611	0.41522
0.30639	0.4153
0.30667	0.41491
0.30694	0.41549
0.30722	0.41533
0.3075	0.41509
0.30778	0.41554
0.30806	0.41541
0.30833	0.41551
0.30861	0.41531
0.30889	0.41551
0.30917	0.41554
0.30944	0.41598
0.30972	0.4156
0.31	0.41575
0.31028	0.41573
0.31056	0.41572
0.31083	0.41564
0.31111	0.41572
0.31139	0.41573
0.31167	0.41598
0.31194	0.41615
0.31222	0.41579
0.3125	0.41583
0.31278	0.41585
0.31306	0.4156
0.31333	0.41568
0.31361	0.41577
0.31389	0.41564
0.31417	0.41577
0.31444	0.41568
0.31472	0.41516
0.315	0.4152
0.31528	0.41501
0.31556	0.41457
0.31583	0.41472
0.31611	0.41482
0.31639	0.41499
0.31667	0.4147
0.31694	0.41463
0.31722	0.41512
0.3175	0.41526
0.31778	0.4153
0.31806	0.41493
0.31833	0.41507
0.31861	0.41493
0.31889	0.41472
0.31917	0.41491
0.31944	0.4151
0.31972	0.41501
0.32	0.41497
0.32028	0.4148
0.32056	0.41484
0.32083	0.4147
0.32111	0.41509
0.32139	0.41526
0.32167	0.41486
0.32194	0.41497
0.32222	0.41493
0.3225	0.41541
0.32278	0.41545
0.32306	0.41551
0.32333	0.41535
0.32361	0.41566
0.32389	0.41549
0.32417	0.41556
0.32444	0.41596
0.32472	0.4156
0.325	0.41566
0.32528	0.4156
0.32556	0.41533
0.32583	0.41547
0.32611	0.41552
0.32639	0.4156
0.32667	0.41566
0.32694	0.41577
0.32722	0.41562
0.3275	0.41606
0.32778	0.41602
0.32806	0.4157
0.32833	0.41566
0.32861	0.41562
0.32889	0.41549
0.32917	0.41526
0.32944	0.41528
0.32972	0.4157
0.33	0.41591
0.33028	0.41549
0.33056	0.41528
0.33083	0.41516
0.33111	0.41507
0.33139	0.41497
0.33167	0.41516
0.33194	0.41495
0.33222	0.41522
0.3325	0.41509
0.33278	0.41522
0.33306	0.41512
0.33333	0.41512
0.33361	0.41522
0.33389	0.41526
0.33417	0.41495
0.33444	0.41505
0.33472	0.41501
0.335	0.41495
0.33528	0.41531
0.33556	0.41516
0.33583	0.41541
0.33611	0.41528
0.33639	0.41535
0.33667	0.41566
0.33694	0.41552
0.33722	0.41558
0.3375	0.41514
0.33778	0.41558
0.33806	0.41556
0.33833	0.41579
0.33861	0.41556
0.33889	0.41543
0.33917	0.41528
0.33944	0.4156
0.33972	0.41585
0.34	0.41566
0.34028	0.41581
0.34056	0.41598
0.34083	0.41591
0.34111	0.416
0.34139	0.41598
0.34167	0.41575
0.34194	0.41566
0.34222	0.41594
0.3425	0.4157
0.34278	0.41573
0.34306	0.41573
0.34333	0.41596
0.34361	0.4161
0.34389	0.41583
0.34417	0.41564
0.34444	0.41566
0.34472	0.4157
0.345	0.41551
0.34528	0.41554
0.34556	0.4153
0.34583	0.41554
0.34611	0.41505
0.34639	0.41524
0.34667	0.41554
0.34694	0.41518
0.34722	0.41541
0.3475	0.4153
0.34778	0.41558
0.34806	0.41533
0.34833	0.4153
0.34861	0.41518
0.34889	0.41526
0.34917	0.41543
0.34944	0.41516
0.34972	0.4151
0.35	0.41526
0.35028	0.41522
0.35056	0.41507
0.35083	0.41512
0.35111	0.41512
0.35139	0.41541
0.35167	0.41543
0.35194	0.41551
0.35222	0.41591
0.3525	0.41558
0.35278	0.41566
0.35306	0.41594
0.35333	0.41573
0.35361	0.41604
0.35389	0.4157
0.35417	0.41575
0.35444	0.4161
0.35472	0.41568
0.355	0.41573
0.35528	0.41575
0.35556	0.41593
0.35583	0.41612
0.35611	0.41539
0.35639	0.41581
0.35667	0.41621
0.35694	0.41633
0.35722	0.41587
0.3575	0.41604
0.35778	0.41602
0.35806	0.41564
0.35833	0.41558
0.35861	0.41572
0.35889	0.41583
0.35917	0.41579
0.35944	0.41541
0.35972	0.41541
0.36	0.41562
0.36028	0.41547
0.36056	0.41573
0.36083	0.41587
0.36111	0.4156
0.36139	0.41579
0.36167	0.41499
0.36194	0.41533
0.36222	0.41491
0.3625	0.41528
0.36278	0.41528
0.36306	0.41501
0.36333	0.4153
0.36361	0.41535
0.36389	0.41526
0.36417	0.41547
0.36444	0.4151
0.36472	0.41531
0.365	0.41522
0.36528	0.41503
0.36556	0.41499
0.36583	0.41491
0.36611	0.41552
0.36639	0.41516
0.36667	0.41537
0.36694	0.41535
0.36722	0.41562
0.3675	0.41556
0.36778	0.41568
0.36806	0.41608
0.36833	0.41587
0.36861	0.41549
0.36889	0.41572
0.36917	0.41573
0.36944	0.41562
0.36972	0.41591
0.37	0.41581
0.37028	0.41629
0.37056	0.41591
0.37083	0.41583
0.37111	0.41589
0.37139	0.41581
0.37167	0.41589
0.37194	0.41594
0.37222	0.41587
0.3725	0.41577
0.37278	0.41593
0.37306	0.41591
0.37333	0.41539
0.37361	0.41608
0.37389	0.41573
0.37417	0.41602
0.37444	0.41566
0.37472	0.41579
0.375	0.41593
0.37528	0.41612
0.37556	0.41585
0.37583	0.41541
0.37611	0.41566
0.37639	0.41533
0.37667	0.41495
0.37694	0.41507
0.37722	0.41524
0.3775	0.41524
0.37778	0.41526
0.37806	0.41535
0.37833	0.41575
0.37861	0.41579
0.37889	0.41562
0.37917	0.41558
0.37944	0.41528
0.37972	0.4156
0.38	0.4157
0.38028	0.41572
0.38056	0.41589
0.38083	0.41589
0.38111	0.41621
0.38139	0.41581
0.38167	0.41613
0.38194	0.41621
0.38222	0.41598
0.3825	0.416
0.38278	0.41585
0.38306	0.41573
0.38333	0.41602
0.38361	0.41596
0.38389	0.41585
0.38417	0.41627
0.38444	0.4161
0.38472	0.41587
0.385	0.41604
0.38528	0.41612
0.38556	0.41617
0.38583	0.41615
0.38611	0.41598
0.38639	0.41573
0.38667	0.41629
0.38694	0.41613
0.38722	0.41594
0.3875	0.41581
0.38778	0.41608
0.38806	0.41589
0.38833	0.41562
0.38861	0.41575
0.38889	0.41545
0.38917	0.41564
0.38944	0.41531
0.38972	0.41583
0.39	0.41568
0.39028	0.41583
0.39056	0.41564
0.39083	0.41575
0.39111	0.41551
0.39139	0.41581
0.39167	0.41524
0.39194	0.41543
0.39222	0.41491
0.3925	0.41505
0.39278	0.41512
0.39306	0.41556
0.39333	0.41543
0.39361	0.41522
0.39389	0.41552
0.39417	0.41577
0.39444	0.41615
0.39472	0.41535
0.395	0.41518
0.39528	0.41543
0.39556	0.41552
0.39583	0.41545
0.39611	0.41591
0.39639	0.41581
0.39667	0.41602
0.39694	0.41593
0.39722	0.41633
0.3975	0.4161
0.39778	0.41577
0.39806	0.41598
0.39833	0.41612
0.39861	0.4164
0.39889	0.41652
0.39917	0.41633
0.39944	0.41623
0.39972	0.41625
0.4	0.41612
0.40028	0.41629
0.40056	0.41594
0.40083	0.41617
0.40111	0.41636
0.40139	0.41631
0.40167	0.41604
0.40194	0.41619
0.40222	0.41615
0.4025	0.41634
0.40278	0.41619
0.40306	0.41604
0.40333	0.41596
0.40361	0.41549
0.40389	0.41587
0.40417	0.41612
0.40444	0.41545
0.40472	0.41558
0.405	0.41585
0.40528	0.41579
0.40556	0.41587
0.40583	0.4156
0.40611	0.41577
0.40639	0.41566
0.40667	0.41594
0.40694	0.41568
0.40722	0.41562
0.4075	0.41606
0.40778	0.4157
0.40806	0.41593
0.40833	0.41562
0.40861	0.41591
0.40889	0.41573
0.40917	0.41594
0.40944	0.41547
0.40972	0.41541
0.41	0.41539
0.41028	0.41572
0.41056	0.41583
0.41083	0.41577
0.41111	0.41589
0.41139	0.41594
0.41167	0.41627
0.41194	0.41604
0.41222	0.41583
0.4125	0.41591
0.41278	0.41634
0.41306	0.41604
0.41333	0.41596
0.41361	0.41631
0.41389	0.41659
0.41417	0.41669
0.41444	0.41627
0.41472	0.41665
0.415	0.41625
0.41528	0.41652
0.41556	0.41673
0.41583	0.41654
0.41611	0.4164
0.41639	0.41665
0.41667	0.41638
0.41694	0.41667
0.41722	0.41659
0.4175	0.41676
0.41778	0.4164
0.41806	0.41608
0.41833	0.416
0.41861	0.416
0.41889	0.41608
0.41917	0.41619
0.41944	0.41596
0.41972	0.41615
0.42	0.41604
0.42028	0.41612
0.42056	0.41617
0.42083	0.41556
0.42111	0.41581
0.42139	0.41549
0.42167	0.41581
0.42194	0.41602
0.42222	0.41554
0.4225	0.41568
0.42278	0.41568
0.42306	0.41573
0.42333	0.41568
0.42361	0.41593
0.42389	0.41564
0.42417	0.41577
0.42444	0.41619
0.42472	0.41598
0.425	0.41589
0.42528	0.41606
0.42556	0.41604
0.42583	0.41623
0.42611	0.41591
0.42639	0.41606
0.42667	0.41606
0.42694	0.41606
0.42722	0.41591
0.4275	0.41613
0.42778	0.41627
0.42806	0.41638
0.42833	0.41654
0.42861	0.41636
0.42889	0.4161
0.42917	0.41638
0.42944	0.41629
0.42972	0.41648
0.43	0.41673
0.43028	0.41663
0.43056	0.41665
0.43083	0.4165
0.43111	0.41669
0.43139	0.41671
0.43167	0.41631
0.43194	0.41648
0.43222	0.41659
0.4325	0.41673
0.43278	0.41665
0.43306	0.41657
0.43333	0.41636
0.43361	0.41655
0.43389	0.41659
0.43417	0.41636
0.43444	0.41636
0.43472	0.41631
0.435	0.41621
0.43528	0.41627
0.43556	0.41631
0.43583	0.416
0.43611	0.41585
0.43639	0.4161
0.43667	0.41573
0.43694	0.41577
0.43722	0.41604
0.4375	0.41593
0.43778	0.41613
0.43806	0.41648
0.43833	0.416
0.43861	0.41606
0.43889	0.41598
0.43917	0.41575
0.43944	0.41585
0.43972	0.41598
0.44	0.41593
0.44028	0.41594
0.44056	0.41621
0.44083	0.41598
0.44111	0.41612
0.44139	0.41623
0.44167	0.41604
0.44194	0.41598
0.44222	0.416
0.4425	0.41636
0.44278	0.41596
0.44306	0.41615
0.44333	0.41646
0.44361	0.41673
0.44389	0.41644
0.44417	0.41673
0.44444	0.41657
0.44472	0.41652
0.445	0.41661
0.44528	0.4164
0.44556	0.41654
0.44583	0.41673
0.44611	0.41713
0.44639	0.4168
0.44667	0.41621
0.44694	0.41669
0.44722	0.41634
0.4475	0.41688
0.44778	0.41659
0.44806	0.41617
0.44833	0.4161
0.44861	0.41627
0.44889	0.4164
0.44917	0.41655
0.44944	0.41638
0.44972	0.41642
0.45	0.41657
0.45028	0.41654
0.45056	0.41625
0.45083	0.41621
0.45111	0.41594
0.45139	0.41606
0.45167	0.41608
0.45194	0.41587
0.45222	0.41606
0.4525	0.41638
0.45278	0.41604
0.45306	0.41551
0.45333	0.416
0.45361	0.41583
0.45389	0.41612
0.45417	0.41591
0.45444	0.41608
0.45472	0.41615
0.455	0.41589
0.45528	0.41631
0.45556	0.41627
0.45583	0.41604
0.45611	0.41577
0.45639	0.41608
0.45667	0.41606
0.45694	0.41581
0.45722	0.41598
0.4575	0.41575
0.45778	0.41596
0.45806	0.41617
0.45833	0.41634
0.45861	0.41612
0.45889	0.41642
0.45917	0.41619
0.45944	0.41682
0.45972	0.41648
0.46	0.41671
0.46028	0.41665
0.46056	0.41631
0.46083	0.41663
0.46111	0.41682
0.46139	0.4169
0.46167	0.41661
0.46194	0.41669
0.46222	0.41654
0.4625	0.4164
0.46278	0.41634
0.46306	0.41654
0.46333	0.41644
0.46361	0.41665
0.46389	0.41652
0.46417	0.41665
0.46444	0.41676
0.46472	0.41659
0.465	0.41642
0.46528	0.41615
0.46556	0.41615
0.46583	0.41625
0.46611	0.416
0.46639	0.41581
0.46667	0.41583
0.46694	0.41617
0.46722	0.41596
0.4675	0.416
0.46778	0.41625
0.46806	0.41604
0.46833	0.41619
0.46861	0.41655
0.46889	0.41652
0.46917	0.41638
0.46944	0.41594
0.46972	0.41606
0.47	0.41573
0.47028	0.416
0.47056	0.41634
0.47083	0.41665
0.47111	0.41615
0.47139	0.41623
0.47167	0.41593
0.47194	0.4164
0.47222	0.41604
0.4725	0.41636
0.47278	0.41617
0.47306	0.41629
0.47333	0.41644
0.47361	0.41652
0.47389	0.41631
0.47417	0.41667
0.47444	0.41631
0.47472	0.41676
0.475	0.41675
0.47528	0.41667
0.47556	0.41716
0.47583	0.41633
0.47611	0.41625
0.47639	0.41661
0.47667	0.41621
0.47694	0.41629
0.47722	0.41663
0.4775	0.41669
0.47778	0.41673
0.47806	0.41703
0.47833	0.41695
0.47861	0.41684
0.47889	0.4164
0.47917	0.41684
0.47944	0.41648
0.47972	0.41657
0.48	0.41615
0.48028	0.4164
0.48056	0.41594
0.48083	0.41621
0.48111	0.41617
0.48139	0.416
0.48167	0.41606
0.48194	0.41573
0.48222	0.41617
0.4825	0.41594
0.48278	0.41612
0.48306	0.41631
0.48333	0.41604
0.48361	0.41613
0.48389	0.41621
0.48417	0.41644
0.48444	0.41629
0.48472	0.41619
0.485	0.41568
0.48528	0.41606
0.48556	0.416
0.48583	0.41598
0.48611	0.41606
0.48639	0.41591
0.48667	0.41617
0.48694	0.41598
0.48722	0.41627
0.4875	0.41642
0.48778	0.41606
0.48806	0.41602
0.48833	0.41633
0.48861	0.4165
0.48889	0.41648
0.48917	0.41642
0.48944	0.41613
0.48972	0.4164
0.49	0.41678
0.49028	0.41646
0.49056	0.41676
0.49083	0.41644
0.49111	0.41633
0.49139	0.41636
0.49167	0.41644
0.49194	0.41654
0.49222	0.41627
0.4925	0.41654
0.49278	0.41678
0.49306	0.41711
0.49333	0.41716
0.49361	0.41715
0.49389	0.41716
0.49417	0.41675
0.49444	0.41657
0.49472	0.41629
0.495	0.41657
0.49528	0.41667
0.49556	0.41665
0.49583	0.41644
0.49611	0.41678
0.49639	0.41673
0.49667	0.41644
0.49694	0.41663
0.49722	0.4165
0.4975	0.41648
0.49778	0.41623
0.49806	0.41621
0.49833	0.4161
0.49861	0.41602
0.49889	0.41625
0.49917	0.41625
0.49944	0.41623
0.49972	0.41642
0.5	0.41613
0.50028	0.41585
0.50056	0.41594
0.50083	0.41612
0.50111	0.41606
0.50139	0.41604
0.50167	0.4161
0.50194	0.41623
0.50222	0.41613
0.5025	0.41634
0.50278	0.41631
0.50306	0.41646
0.50333	0.41711
0.50361	0.41638
0.50389	0.41646
0.50417	0.41629
0.50444	0.41673
0.50472	0.41663
0.505	0.41665
0.50528	0.41703
0.50556	0.41678
0.50583	0.41659
0.50611	0.41655
0.50639	0.41675
0.50667	0.41682
0.50694	0.4165
0.50722	0.41663
0.5075	0.41688
0.50778	0.41623
0.50806	0.41629
0.50833	0.41657
0.50861	0.41657
0.50889	0.41659
0.50917	0.41684
0.50944	0.41669
0.50972	0.41667
0.51	0.41682
0.51028	0.41694
0.51056	0.41665
0.51083	0.41655
0.51111	0.4165
0.51139	0.41644
0.51167	0.41596
0.51194	0.41634
0.51222	0.41648
0.5125	0.41657
0.51278	0.41678
0.51306	0.41598
0.51333	0.41566
0.51361	0.41587
0.51389	0.41587
0.51417	0.41589
0.51444	0.41606
0.51472	0.41575
0.515	0.41587
0.51528	0.41619
0.51556	0.41602
0.51583	0.41596
0.51611	0.41648
0.51639	0.41627
0.51667	0.41593
0.51694	0.41627
0.51722	0.4161
0.5175	0.41623
0.51778	0.41646
0.51806	0.41642
0.51833	0.41644
0.51861	0.41633
0.51889	0.4164
0.51917	0.41654
0.51944	0.41675
0.51972	0.41661
0.52	0.41676
0.52028	0.41684
0.52056	0.41699
0.52083	0.41676
0.52111	0.41675
0.52139	0.41661
0.52167	0.41678
0.52194	0.41675
0.52222	0.4165
0.5225	0.41673
0.52278	0.41676
0.52306	0.41711
0.52333	0.41695
0.52361	0.41686
0.52389	0.41667
0.52417	0.41697
0.52444	0.41675
0.52472	0.41663
0.525	0.41665
0.52528	0.41671
0.52556	0.41688
0.52583	0.41675
0.52611	0.4165
0.52639	0.41684
0.52667	0.41659
0.52694	0.41612
0.52722	0.41621
0.5275	0.41631
0.52778	0.41629
0.52806	0.41631
0.52833	0.41594
0.52861	0.41613
0.52889	0.41644
0.52917	0.41596
0.52944	0.41629
0.52972	0.41623
0.53	0.41627
0.53028	0.41638
0.53056	0.41678
0.53083	0.41633
0.53111	0.41627
0.53139	0.41581
0.53167	0.4161
0.53194	0.41593
0.53222	0.41575
0.5325	0.41579
0.53278	0.41593
0.53306	0.41608
0.53333	0.4165
0.53361	0.41625
0.53389	0.41638
0.53417	0.4164
0.53444	0.41667
0.53472	0.41675
0.535	0.41678
0.53528	0.41676
0.53556	0.4169
0.53583	0.41709
0.53611	0.41697
0.53639	0.41695
0.53667	0.41665
0.53694	0.41661
0.53722	0.41646
0.5375	0.41659
0.53778	0.41654
0.53806	0.41638
0.53833	0.41684
0.53861	0.41682
0.53889	0.41686
0.53917	0.41694
0.53944	0.4172
0.53972	0.41705
0.54	0.41716
0.54028	0.41718
0.54056	0.41715
0.54083	0.41692
0.54111	0.41703
0.54139	0.41724
0.54167	0.41713
0.54194	0.41701
0.54222	0.41661
0.5425	0.41673
0.54278	0.41646
0.54306	0.41638
0.54333	0.41654
0.54361	0.41644
0.54389	0.41661
0.54417	0.4164
0.54444	0.41644
0.54472	0.41673
0.545	0.41673
0.54528	0.41675
0.54556	0.41671
0.54583	0.41657
0.54611	0.41644
0.54639	0.41598
0.54667	0.41633
0.54694	0.41617
0.54722	0.41619
0.5475	0.41655
0.54778	0.41667
0.54806	0.41665
0.54833	0.41638
0.54861	0.41654
0.54889	0.41655
0.54917	0.41671
0.54944	0.41657
0.54972	0.41669
0.55	0.41669
0.55028	0.4172
0.55056	0.41711
0.55083	0.41701
0.55111	0.4168
0.55139	0.41709
0.55167	0.4172
0.55194	0.41707
0.55222	0.41713
0.5525	0.41718
0.55278	0.41726
0.55306	0.41724
0.55333	0.41732
0.55361	0.4173
0.55389	0.41694
0.55417	0.41684
0.55444	0.41703
0.55472	0.41715
[truncated: 5,203 more rows]

## Sheet: figure4d
x	0.398 V	0.41 V	0.453 V
y	0.401 V	0.42 V	0.457 V

## Sheet: figureS1
	Black		Red
degree	intensity	degree	intensity
5.00152	6081	5	0
5.00986	6058	5.02	0
5.01821	5983	5.04	0
5.02656	6153	5.06	0
5.0349	6003	5.08	0
5.04325	6094	5.1	0
5.05159	5959	5.12	0
5.05994	5922	5.14	0
5.06829	6053	5.16	0
5.07663	6055	5.18	0
5.08498	6083	5.2	0
5.09333	5888	5.22	0
5.10167	6067	5.24	0
5.11002	6003	5.26	0
5.11836	5788	5.28	0
5.12671	6064	5.3	0
5.13506	5925	5.32	0
5.1434	5981	5.34	0
5.15175	5902	5.36	0
5.16009	5954	5.38	0
5.16844	5956	5.4	0
5.17678	5936	5.42	0
5.18513	5871	5.44	0
5.19348	5917	5.46	0
5.20182	5992	5.48	0
5.21017	5905	5.5	0
5.21851	6135	5.52	0
5.22686	6034	5.54	0
5.23521	6053	5.56	0
5.24355	5811	5.58	0
5.2519	5947	5.6	0
5.26024	5881	5.62	0
5.26859	5937	5.64	0
5.27694	5979	5.66	0
5.28528	5980	5.68	0
5.29363	5965	5.7	2.22711
5.30197	5954	5.72	2.28946
5.31032	5923	5.74	2.35447
5.31867	5897	5.76	2.42229
5.32701	5883	5.78	2.49308
5.33536	5777	5.8	2.56702
5.3437	5870	5.82	2.64429
5.35205	5780	5.84	2.7251
5.3604	5715	5.86	2.80968
5.36874	5884	5.88	2.89825
5.37709	5817	5.9	2.99108
5.38544	5818	5.92	3.08843
5.39378	5756	5.94	3.19062
5.40213	5785	5.96	3.29795
5.41047	5949	5.98	3.41079
5.41882	5671	6	3.52953
5.42716	5953	6.02	3.65456
5.43551	5754	6.04	3.78636
5.44386	5806	6.06	3.92541
5.4522	5838	6.08	4.07226
5.46055	5745	6.1	4.22749
5.46889	5769	6.12	4.39177
5.47724	5713	6.14	4.56581
5.48559	5827	6.16	4.75039
5.49393	5762	6.18	4.94639
5.50228	5769	6.2	5.15476
5.51062	5829	6.22	5.37656
5.51897	5706	6.24	5.61298
5.52732	5617	6.26	15.7938
5.53566	5784	6.28	16.3448
5.54401	5697	6.3	16.927
5.55235	5771	6.32	17.5428
5.5607	5730	6.34	18.1952
5.56905	5637	6.36	18.8871
5.57739	5608	6.38	19.6222
5.58574	5719	6.4	20.4042
5.59408	5691	6.42	21.2377
5.60243	5662	6.44	22.1275
5.61078	5715	6.46	23.0792
5.61912	5708	6.48	24.0991
5.62747	5691	6.5	25.1945
5.63581	5563	6.52	26.3735
5.64416	5738	6.54	27.6456
5.65251	5648	6.56	29.0218
5.66085	5752	6.58	30.5147
5.6692	5697	6.6	32.1391
5.67754	5723	6.62	33.9123
5.68589	5558	6.64	35.8547
5.69424	5584	6.66	37.9908
5.70258	5755	6.68	40.3494
5.71093	5708	6.7	42.9659
5.71927	5601	6.72	45.8827
5.72762	5631	6.74	49.1524
5.73597	5633	6.76	52.8397
5.74431	5655	6.78	57.0261
5.75266	5685	6.8	61.8145
5.761	5638	6.82	67.3371
5.76935	5683	6.84	73.7661
5.7777	5624	6.86	81.3288
5.78604	5632	6.88	90.3311
5.79439	5700	6.9	101.192
5.80273	5598	6.92	114.496
5.81108	5513	6.94	131.085
5.81943	5542	6.96	152.196
5.82777	5757	6.98	179.741
5.83612	5798	7	216.89
5.84446	5715	7.02	269.47
5.85281	5588	7.04	349.035
5.86116	5572	7.06	477.946
5.8695	5651	7.08	693.793
5.87785	5472	7.1	1045.25
5.88619	5586	7.12	1561.2
5.89454	5548	7.14	2133.84
5.90289	5687	7.16	2353.55
5.91123	5466	7.18	1978.43
5.91958	5571	7.2	1404.84
5.92792	5735	7.22	950.087
5.93627	5519	7.24	657.705
5.94462	5557	7.26	486.168
5.95296	5635	7.28	389.053
5.96131	5591	7.3	334.019
5.96965	5495	7.32	303.065
5.978	5560	7.34	287.333
5.98635	5646	7.36	282.612
5.99469	5555	7.38	286.93
6.00304	5494	7.4	299.56
6.01138	5607	7.42	320.654
6.01973	5489	7.44	351.165
6.02808	5458	7.46	392.946
6.03642	5507	7.48	449.019
6.04477	5412	7.5	524.111
6.05311	5478	7.52	625.684
6.06146	5495	7.54	766.156
6.06981	5464	7.56	968.182
6.07815	5523	7.58	1276.58
6.0865	5327	7.6	1779.34
6.09484	5546	7.62	2629
6.10319	5467	7.64	4034.04
6.11154	5560	7.66	6153.35
6.11988	5614	7.68	8673.35
6.12823	5550	7.7	10000
6.13657	5416	7.72	8687.13
6.14492	5284	7.74	6165.82
6.15327	5525	7.76	4039.17
6.16161	5413	7.78	2626.95
6.16996	5407	7.8	1771.45
6.1783	5468	7.82	1263.93
6.18665	5443	7.84	951.325
6.19499	5496	7.86	745.168
6.20334	5553	7.88	600.327
6.21169	5473	7.9	493.924
6.22003	5563	7.92	413.339
6.22838	5418	7.94	350.881
6.23672	5512	7.96	301.534
6.24507	5478	7.98	261.897
6.25342	5447	8	229.595
6.26176	5331	8.02	202.931
6.27011	5423	8.04	180.67
6.27846	5450	8.06	161.896
6.2868	5516	8.08	145.918
6.29515	5360	8.1	132.208
6.30349	5435	8.12	120.355
6.31184	5359	8.14	110.039
6.32019	5439	8.16	101.005
6.32853	5458	8.18	93.0479
6.33688	5415	8.2	86.0034
6.34522	5367	8.22	79.7367
6.35357	5417	8.24	74.1368
6.36191	5310	8.26	69.1123
6.37026	5356	8.28	64.5865
6.37861	5421	8.3	60.4954
6.38695	5456	8.32	56.7848
6.3953	5285	8.34	53.4087
6.40365	5319	8.36	50.3279
6.41199	5372	8.38	47.5089
6.42034	5307	8.4	44.9226
6.42868	5380	8.42	42.5439
6.43703	5393	8.44	40.3512
6.44538	5377	8.46	38.3254
6.45372	5540	8.48	36.4499
6.46207	5328	8.5	34.7101
6.47041	5310	8.52	33.0932
6.47876	5336	8.54	31.5878
6.4871	5235	8.56	30.1838
6.49545	5256	8.58	28.8723
6.5038	5243	8.6	27.6452
6.51214	5405	8.62	24.2875
6.52049	5458	8.64	23.2678
6.52883	5367	8.66	22.3109
6.53718	5332	8.68	21.4119
6.54553	5422	8.7	20.566
6.55387	5338	8.72	19.7693
6.56222	5304	8.74	19.0179
6.57057	5379	8.76	18.3085
6.57891	5159	8.78	17.6381
6.58726	5263	8.8	17.0038
6.5956	5311	8.82	16.4031
6.60395	5300	8.84	15.8337
6.61229	5080	8.86	15.2934
6.62064	5383	8.88	14.7803
6.62899	5232	8.9	14.2925
6.63733	5400	8.92	13.8285
6.64568	5285	8.94	13.3867
6.65402	5317	8.96	12.9657
6.66237	5334	8.98	12.5643
6.67072	5386	9	12.1812
6.67906	5374	9.02	11.8154
6.68741	5141	9.04	11.4658
6.69576	5281	9.06	11.1315
6.7041	5366	9.08	10.9904
6.71245	5337	9.1	10.6892
6.72079	5294	9.12	10.4009
6.72914	5479	9.14	10.1251
6.73749	5304	9.16	0.20044
6.74583	5255	9.18	0.20646
6.75418	5402	9.2	0.21276
6.76252	5453	9.22	0.21935
6.77087	5319	9.24	0.22625
6.77921	5400	9.26	0.23347
6.78756	5419	9.28	0.24106
6.79591	5379	9.3	0.24901
6.80425	5481	9.32	0.25737
6.8126	5480	9.34	0.26615
6.82095	5436	9.36	0.27539
6.82929	5363	9.38	0.28512
6.83764	5536	9.4	0.29538
6.84598	5462	9.42	0.3062
6.85433	5366	9.44	0.31762
6.86268	5439	9.46	0.3297
6.87102	5461	9.48	0.34247
6.87937	5569	9.5	0.356
6.88771	5614	9.52	0.37035
6.89606	5502	9.54	0.38559
6.9044	5609	9.56	0.40178
6.91275	5663	9.58	0.41901
6.9211	5706	9.6	0.43738
6.92944	5733	9.62	0.45698
6.93779	5638	9.64	0.47792
6.94613	5842	9.66	0.50034
6.95448	5814	9.68	0.52437
6.96283	5836	9.7	0.55017
6.97117	5962	9.72	0.57792
6.97952	5935	9.74	0.60782
6.98786	6013	9.76	0.6401
6.99621	6101	9.78	0.67502
7.00456	6165	9.8	0.71286
7.0129	6261	9.82	0.75398
7.02125	6370	9.84	0.79876
7.02959	6474	9.86	0.84763
7.03794	6572	9.88	0.90113
7.04629	6774	9.9	0.95984
7.05463	6675	9.92	1.02447
7.06298	6951	9.94	1.09583
7.07132	7212	9.96	1.1749
7.07967	7533	9.98	1.26282
7.08802	7771	10	1.36095
7.09636	7768	10.02	1.47095
7.10471	7961	10.04	1.59479
7.11305	8039	10.06	1.73488
7.1214	8162	10.08	1.89419
7.12975	8092	10.1	2.07639
7.13809	8041	10.12	2.28604
7.14644	7898	10.14	2.52893
7.15478	7604	10.16	2.8124
7.16313	7345	10.18	3.14598
7.17148	7073	10.2	3.54208
7.17982	6731	10.22	4.0172
7.18817	6600	10.24	4.59359
7.19651	6174	10.26	5.3018
7.20486	6060	10.28	6.18463
7.21321	5901	10.3	7.30343
7.22155	5646	10.32	8.74862
7.2299	5508	10.34	10.659
7.23824	5529	10.36	13.2624
7.24659	5678	10.38	16.9723
7.25494	5412	10.4	22.6044
7.26328	5499	10.42	31.757
7.27163	5462	10.44	47.1936
7.27997	5370	10.46	72.6747
7.28832	5336	10.48	111.021
7.29667	5357	10.5	156.379
7.30501	5448	10.52	179.748
7.31336	5417	10.54	155.598
7.3217	5366	10.56	110.189
7.33005	5436	10.58	72.0802
7.3384	5497	10.6	46.823
7.34674	5541	10.62	31.5375
7.35509	5536	10.64	23.0449
7.36343	5447	10.66	17.4768
7.37178	5591	10.68	13.8104
7.38013	5616	10.7	11.2407
7.38847	5811	10.72	9.35919
7.39682	5611	10.74	7.94047
7.40516	5763	10.76	6.84696
7.41351	5744	10.78	5.98897
7.42186	5895	10.8	5.30564
7.4302	5840	10.82	4.75452
7.43855	6026	10.84	4.3053
7.44689	5923	10.86	3.93594
7.45524	6176	10.88	3.63012
7.46359	6054	10.9	3.37556
7.47193	6330	10.92	3.1629
7.48028	6374	10.94	2.9849
7.48862	6500	10.96	2.83595
7.49697	6529	10.98	2.71159
7.50532	6685	11	2.60833
7.51366	6911	11.02	2.52334
7.52201	7101	11.04	2.4544
7.53035	7124	11.06	2.39969
7.5387	7409	11.08	2.35779
7.54705	7586	11.1	2.32753
7.55539	7838	11.12	2.30801
7.56374	7902	11.14	2.29853
7.57208	8152	11.16	2.29857
7.58043	8691	11.18	2.30774
7.58878	8996	11.2	2.32581
7.59712	9333	11.22	2.35266
7.60547	9929	11.24	2.3883
7.61381	10336	11.26	2.43285
7.62216	10679	11.28	2.48654
7.63051	11340	11.3	2.54971
7.63885	11917	11.32	2.62283
7.6472	12462	11.34	2.70649
7.65554	12657	11.36	2.80144
7.66389	13071	11.38	2.90856
7.67224	13187	11.4	3.02892
7.68058	13028	11.42	3.16381
7.68893	12854	11.44	3.31473
7.69727	12438	11.46	3.48348
7.70562	12122	11.48	3.67216
7.71397	11587	11.5	3.8833
7.72231	10706	11.52	4.11987
7.73066	9743	11.54	4.38545
7.739	9324	11.56	4.68428
7.74735	8397	11.58	5.35388
7.7557	7746	11.6	5.74497
7.76404	7133	11.62	6.18866
7.77239	6625	11.64	6.69429
7.78073	6423	11.66	7.27344
7.78908	6022	11.68	7.94053
7.79743	5787	11.7	8.71378
7.80577	5572	11.72	9.61641
7.81412	5531	11.74	10.6784
7.82246	5421	11.76	11.9388
7.83081	5150	11.78	13.4496
7.83916	5238	11.8	15.2806
7.8475	5133	11.82	17.5278
7.85585	5232	11.84	20.3253
7.86419	5134	11.86	23.865
7.87254	5248	11.88	28.4292
7.88089	5107	11.9	34.9797
7.88923	5133	11.92	43.1763
7.89758	5043	11.94	54.8047
7.90592	5120	11.96	72.3622
7.91427	4950	11.98	100.589
7.92262	5049	12	148.431
7.93096	5213	12.02	227.653
7.93931	5025	12.04	347.943
7.94765	4952	12.06	493.872
7.956	5026	12.08	577.575
7.96434	4995	12.1	509.242
7.97269	5068	12.12	364.425
7.98104	4988	12.14	239.603
7.98938	4940	12.16	156.108
7.99773	4966	12.18	105.421
8.00608	4998	12.2	75.4127
8.01442	4947	12.22	57.0317
8.02277	5050	12.24	44.997
8.03111	4970	12.26	36.6044
8.03946	4929	12.28	30.4867
8.04781	4979	12.3	25.8946
8.05615	5018	12.32	22.3738
8.0645	4975	12.34	19.6294
8.07284	4802	12.36	17.4621
8.08119	5006	12.38	15.7332
8.08954	4874	12.4	14.3445
8.09788	4843	12.42	13.2248
8.10623	4913	12.44	12.3221
8.11457	4894	12.46	11.5977
8.12292	4941	12.48	11.0228
8.13127	4881	12.5	10.5761
8.13961	4880	12.52	10.2416
8.14796	4902	12.54	10.0078
8.1563	4786	12.56	9.86705
8.16465	4809	12.58	9.8145
8.173	4758	12.6	9.84825
8.18134	4830	12.62	9.96905
8.18969	4818	12.64	10.1805
8.19803	4854	12.66	10.489
8.20638	4887	12.68	10.9049
8.21472	4883	12.7	11.4426
8.22307	4834	12.72	12.122
8.23142	4839	12.74	12.9705
8.23976	4827	12.76	14.0255
8.24811	4879	12.78	15.3384
8.25646	4996	12.8	16.9808
8.2648	4843	12.82	19.0542
8.27315	4713	12.84	21.706
8.28149	4942	12.86	25.1567
8.28984	4826	12.88	29.754
8.29819	4781	12.9	36.2989
8.30653	4854	12.92	45.5214
8.31488	4888	12.94	59.8756
8.32322	4777	12.96	83.559
8.33157	4777	12.98	123.097
8.33991	4941	13	185.739
8.34826	4815	13.02	271.575
8.35661	4661	13.04	348.73
8.36495	4820	13.06	348.317
8.3733	4850	13.08	272.55
8.38165	4791	13.1	190.476
8.38999	4770	13.12	132.345
8.39834	4753	13.14	97.7086
8.40668	4877	13.16	79.5804
8.41503	4929	13.18	71.9778
8.42338	4902	13.2	71.5483
8.43172	4973	13.22	77.475
8.44007	4893	13.24	91.3821
8.44841	4874	13.26	117.969
8.45676	4806	13.28	165.792
8.4651	4684	13.3	246.206
8.47345	4762	13.32	366.096
8.4818	4769	13.34	500.406
8.49014	4773	13.36	552.271
8.49849	4844	13.38	462.208
8.50684	4750	13.4	323.472
8.51518	4659	13.42	212.508
8.52353	4713	13.44	140.133
8.53187	4795	13.46	96.489
8.54022	4818	13.48	70.4387
8.54857	4759	13.5	54.1671
8.55691	4806	13.52	43.2701
8.56526	4866	13.54	34.9587
8.5736	4859	13.56	29.2234
8.58195	4708	13.58	24.8489
8.59029	4721	13.6	21.4394
8.59864	4784	13.62	18.7343
8.60699	4730	13.64	16.5556
8.61533	4751	13.66	14.7788
8.62368	4722	13.68	13.3142
8.63203	4799	13.7	12.0968
8.64037	4846	13.72	11.078
8.64872	4778	13.74	10.2213
8.65706	4804	13.76	9.49918
8.66541	4753	13.78	8.89028
8.67375	4780	13.8	8.37836
8.6821	4611	13.82	7.95092
8.69045	4730	13.84	7.59852
8.69879	4656	13.86	7.31422
8.70714	4757	13.88	7.09323
8.71548	4852	13.9	6.93264
8.72383	4816	13.92	6.83142
8.73218	4648	13.94	6.79036
8.74052	4735	13.96	6.81228
8.74887	4724	13.98	8.17438
8.75722	4800	14	8.37619
8.76556	4662	14.02	8.66723
8.77391	4726	14.04	9.06402
8.78225	4789	14.06	9.5897
8.7906	4752	14.08	10.2768
8.79894	4694	14.1	11.1716
8.80729	4710	14.12	12.3409
8.81564	4738	14.14	13.8834
8.82398	4664	14.16	15.9503
8.83233	4709	14.18	18.7888
8.84067	4700	14.2	22.8426
8.84902	4827	14.22	28.9837
8.85737	4699	14.24	38.9315
8.86571	4797	14.26	55.711
8.87406	4741	14.28	83.5681
8.8824	4579	14.3	126.07
8.89075	4806	14.32	178.266
8.8991	4595	14.34	209.694
8.90744	4681	14.36	186.955
8.91579	4640	14.38	135.378
8.92413	4665	14.4	90.2904
8.93248	4712	14.42	59.9927
8.94083	4661	14.44	41.5812
8.94917	4801	14.46	30.7044
8.95752	4610	14.48	24.0782
8.96586	4677	14.5	19.775
8.97421	4734	14.52	16.8051
8.98256	4787	14.54	14.3462
8.9909	4716	14.56	12.7806
8.99925	4619	14.58	11.612
9.00759	4726	14.6	10.7341
9.01594	4755	14.62	10.0755
9.02429	4657	14.64	9.58709
9.03263	4604	14.66	9.23421
9.04098	4807	14.68	8.99237
9.04932	4699	14.7	8.84408
9.05767	4626	14.72	8.77693
9.06602	4542	14.74	8.78227
9.07436	4703	14.76	8.85433
9.08271	4718	14.78	8.98969
9.09105	4693	14.8	9.18683
9.0994	4552	14.82	8.92021
9.10775	4801	14.84	12.6407
9.11609	4656	14.86	13.1389
9.12444	4775	14.88	13.7127
9.13278	4788	14.9	14.3691
9.14113	4655	14.92	15.117
9.14948	4643	14.94	15.968
9.15782	4626	14.96	16.9361
9.16617	4692	14.98	18.0392
9.17451	4623	15	19.2993
9.18286	4753	15.02	20.7442
9.19121	4671	15.04	22.4086
9.19955	4683	15.06	24.3369
9.2079	4561	15.08	26.5856
9.21624	4551	15.1	29.2283
9.22459	4595	15.12	32.3615
9.23294	4660	15.14	36.1137
9.24128	4733	15.16	40.659
9.24963	4678	15.18	46.2373
9.25797	4666	15.2	53.1865
9.26632	4575	15.22	61.9936
9.27467	4558	15.24	73.3816
9.28301	4617	15.26	88.4742
9.29136	4595	15.28	109.155
9.2997	4532	15.3	138.921
9.30805	4655	15.32	184.736
9.3164	4605	15.34	259.983
9.32474	4687	15.36	386.799
9.33309	4707	15.38	592.982
9.34143	4685	15.4	892.087
9.34978	4627	15.42	1210.65
9.35813	4787	15.44	1304.89
9.36647	4587	15.46	1067.83
9.37482	4646	15.48	739.561
9.38316	4652	15.5	485.008
9.39151	4602	15.52	321.333
9.39986	4676	15.54	223.583
9.4082	4765	15.56	165.966
9.41655	4618	15.58	130.086
9.42489	4710	15.6	106.349
9.43324	4614	15.62	89.7805
9.44159	4619	15.64	77.8268
9.44993	4585	15.66	69.0476
9.45828	4566	15.68	62.5535
9.46662	4677	15.7	57.7636
9.47497	4644	15.72	54.288
9.48331	4711	15.74	51.8603
9.49166	4693	15.76	50.2987
9.50001	4615	15.78	49.4804
9.50835	4604	15.8	49.1268
9.5167	4615	15.82	49.598
9.52505	4585	15.84	50.6718
9.53339	4770	15.86	52.3569
9.54174	4517	15.88	54.6867
9.55008	4553	15.9	57.7213
9.55843	4536	15.92	61.5505
9.56677	4508	15.94	66.3012
9.57512	4640	15.96	72.1472
9.58347	4621	15.98	79.3238
9.59181	4688	16	88.1514
9.60016	4695	16.02	99.0685
9.6085	4502	16.04	112.684
9.61685	4613	16.06	129.857
9.6252	4562	16.08	151.827
9.63354	4569	16.1	180.432
9.64189	4802	16.12	218.515
9.65024	4544	16.14	270.798
9.65858	4629	16.16	345.96
9.66693	4717	16.18	461.221
9.67527	4572	16.2	650.015
9.68362	4520	16.22	968.84
9.69196	4619	16.24	1491.52
9.70031	4627	16.26	2263.97
9.70866	4484	16.28	3131.39
9.717	4530	16.3	3480.28
9.72535	4627	16.32	2919.29
9.7337	4609	16.34	2037.28
9.74204	4573	16.36	1329.04
9.75039	4520	16.38	867.118
9.75873	4531	16.4	589.23
9.76708	4574	16.42	424.137
9.77543	4560	16.44	321.682
9.78377	4587	16.46	253.551
9.79212	4601	16.48	205.416
9.80046	4536	16.5	169.958
9.80881	4533	16.52	143.084
9.81715	4599	16.54	122.274
9.8255	4615	16.56	105.876
9.83385	4552	16.58	92.7679
9.84219	4619	16.6	82.1658
9.85054	4591	16.62	73.5133
9.85889	4541	16.64	66.4092
9.86723	4458	16.66	60.562
9.87558	4541	16.68	55.7609
9.88392	4632	16.7	51.8574
9.89227	4554	16.72	48.7557
9.90062	4522	16.74	46.4132
9.90896	4664	16.76	44.8546
9.91731	4545	16.78	44.2015
9.92565	4550	16.8	44.7031
9.934	4619	16.82	46.7224
9.94235	4632	16.84	50.5769
9.95069	4566	16.86	55.8962
9.95904	4539	16.88	60.7342
9.96738	4485	16.9	63.2705
9.97573	4548	16.92	70.1809
9.98408	4533	16.94	85.507
9.99242	4520	16.96	115.034
10.0008	4606	16.98	165.021
10.0091	4542	17	236.808
10.0175	4525	17.02	306.997
10.0258	4670	17.04	314.988
10.0342	4530	17.06	250.338
10.0425	4622	17.08	173.38
10.0508	4455	17.1	116.041
10.0592	4611	17.12	80.0733
10.0675	4566	17.14	58.1414
10.0759	4543	17.16	44.8487
10.0842	4586	17.18	36.3102
10.0926	4597	17.2	30.4172
10.1009	4603	17.22	26.1099
10.1093	4611	17.24	22.8356
10.1176	4443	17.26	22.3273
10.1259	4575	17.28	20.3374
10.1343	4657	17.3	18.7289
10.1426	4561	17.32	17.4095
10.151	4526	17.34	16.314
10.1593	4587	17.36	15.3952
10.1677	4708	17.38	14.6184
10.176	4645	17.4	13.9576
10.1844	4313	17.42	13.3929
10.1927	4490	17.44	12.9091
10.2011	4714	17.46	12.4942
10.2094	4654	17.48	12.139
10.2178	4618	17.5	11.8358
10.2261	4648	17.52	11.579
10.2345	4611	17.54	11.3635
10.2428	4624	17.56	11.1857
10.2511	4507	17.58	11.0425
10.2595	4403	17.6	10.9314
10.2678	4620	17.62	10.8506
10.2762	4615	17.64	10.7986
10.2845	4643	17.66	10.7744
10.2929	4661	17.68	10.7772
10.3012	4621	17.7	10.8066
10.3096	4522	17.72	10.8625
10.3179	4712	17.74	10.9451
10.3263	4561	17.76	7.69566
10.3346	4590	17.78	7.92311
10.343	4423	17.8	8.17577
10.3513	4615	17.82	8.45511
10.3596	4499	17.84	8.76287
10.368	4551	17.86	9.10113
10.3763	4528	17.88	9.47233
10.3847	4443	17.9	9.87931
10.393	4581	17.92	10.3254
10.4014	4542	17.94	10.8144
10.4097	4613	17.96	11.3507
10.4181	4675	17.98	11.9397
10.4264	4549	18	12.5872
10.4347	4491	18.02	13.3003
10.4431	4537	18.04	14.0873
10.4514	4718	18.06	14.9578
10.4598	4692	18.08	15.9233
10.4681	4613	18.1	16.9974
10.4765	4790	18.12	18.1963
10.4848	4828	18.14	19.5396
10.4932	4563	18.16	21.0509
10.5015	4609	18.18	24.8257
10.5099	4558	18.2	26.8239
10.5182	4666	18.22	29.1012
10.5266	4478	18.24	31.7135
10.5349	4613	18.26	34.7317
10.5433	4637	18.28	38.2475
10.5516	4577	18.3	42.3806
10.5599	4456	18.32	47.2906
10.5683	4578	18.34	53.1814
10.5766	4594	18.36	60.3805
10.585	4468	18.38	69.3052
10.5933	4610	18.4	80.5978
10.6017	4559	18.42	95.2862
10.61	4561	18.44	115.185
10.6184	4573	18.46	143.74
10.6267	4528	18.48	187.34
10.6351	4553	18.5	256.32
10.6434	4519	18.52	363.272
10.6517	4563	18.54	515.303
10.6601	4486	18.56	680.276
10.6684	4515	18.58	758.468
10.6768	4531	18.6	725.83
10.6851	4598	18.62	708.318
10.6935	4502	18.64	806.234
10.7018	4572	18.66	1069.59
10.7102	4467	18.68	1510.12
10.7185	4502	18.7	2001.19
10.7269	4540	18.72	2144.22
10.7352	4543	18.74	1755.45
10.7436	4484	18.76	1217.5
10.7519	4498	18.78	798.994
10.7602	4492	18.8	528.652
10.7686	4499	18.82	366.149
10.7769	4539	18.84	268.868
10.7853	4586	18.86	207.796
10.7936	4737	18.88	166.741
10.802	4547	18.9	137.52
10.8103	4455	18.92	115.907
10.8187	4450	18.94	99.5069
10.827	4564	18.96	86.8265
10.8354	4472	18.98	76.8802
10.8437	4570	19	68.9946
10.8521	4610	19.02	62.7207
10.8604	4498	19.04	57.6767
10.8688	4408	19.06	53.6412
10.8771	4453	19.08	50.4362
10.8854	4537	19.1	47.9311
10.8938	4491	19.12	46.0309
10.9021	4555	19.14	44.6681
10.9105	4549	19.16	43.7969
10.9188	4584	19.18	43.3904
10.9272	4538	19.2	43.4379
10.9355	4522	19.22	43.945
10.9439	4615	19.24	44.9333
10.9522	4499	19.26	46.443
10.9605	4555	19.28	48.5353
10.9689	4536	19.3	51.2979
10.9772	4425	19.32	54.8526
10.9856	4505	19.34	59.367
10.9939	4450	19.36	65.0716
11.0023	4588	19.38	72.2859
11.0106	4463	19.4	81.4592
11.019	4573	19.42	93.2344
11.0273	4576	19.44	108.553
11.0357	4501	19.46	128.841
11.044	4420	19.48	156.38
11.0524	4584	19.5	195.168
11.0607	4516	19.52	252.93
11.0691	4466	19.54	345.044
11.0774	4370	19.56	499.601
11.0857	4595	19.58	758.705
11.0941	4538	19.6	1165.2
11.1024	4624	19.62	1702.65
11.1108	4517	19.64	2126.98
11.1191	4557	19.66	2026.16
11.1275	4526	19.68	1514.45
11.1358	4519	19.7	1009.8
11.1442	4486	19.72	656.363
11.1525	4442	19.74	437.719
11.1609	4413	19.76	308.074
11.1692	4603	19.78	229.642
11.1776	4514	19.8	179.144
11.1859	4460	19.82	144.365
11.1942	4468	19.84	119.179
11.2026	4543	19.86	100.318
11.2109	4532	19.88	85.852
11.2193	4461	19.9	74.5464
11.2276	4534	19.92	65.5751
11.236	4610	19.94	58.369
11.2443	4413	19.96	52.5284
11.2527	4493	19.98	47.7682
11.261	4426	20	43.8846
11.2693	4425	20.02	40.7336
11.2777	4602	20.04	37.6891
11.286	4560	20.06	35.766
11.2944	4485	20.08	34.4053
11.3027	4413	20.1	33.6429
11.3111	4560	20.12	33.6
11.3194	4414	20.14	35.0995
11.3278	4443	20.16	37.7025
11.3361	4447	20.18	41.0323
11.3445	4503	20.2	50.8457
11.3528	4577	20.22	66.5897
11.3612	4576	20.24	86.9328
11.3695	4572	20.26	100.926
11.3779	4543	20.28	93.8254
11.3862	4475	20.3	73.4437
11.3945	4510	20.32	54.9165
11.4029	4596	20.34	42.5727
11.4112	4537	20.36	35.6253
11.4196	4493	20.38	32.6259
11.4279	4468	20.4	32.657
11.4363	4500	20.42	35.3483
11.4446	4640	20.44	40.0381
11.453	4558	20.46	43.737
11.4613	4421	20.48	41.9417
11.4697	4500	20.5	36.1598
11.478	4486	20.52	30.7814
11.4863	4618	20.54	27.2215
11.4947	4660	20.56	25.2591
11.503	4568	20.58	24.3945
11.5114	4523	20.6	24.2278
11.5197	4479	20.62	24.5212
11.5281	4493	20.64	25.1594
11.5364	4519	20.66	26.097
11.5448	4539	20.68	27.3246
11.5531	4479	20.7	28.8546
11.5615	4416	20.72	30.7163
11.5698	4444	20.74	32.9552
11.5782	4441	20.76	35.635
11.5865	4464	20.78	38.8418
11.5948	4454	20.8	42.6908
11.6032	4532	20.82	47.3357
11.6115	4520	20.84	52.9845
11.6199	4544	20.86	59.9212
11.6282	4481	20.88	68.5408
11.6366	4548	20.9	79.4038
11.6449	4471	20.92	93.3253
11.6533	4458	20.94	111.529
11.6616	4528	20.96	135.949
11.67	4395	20.98	169.92
11.6783	4603	21	219.802
11.6867	4589	21.02	298.281
11.695	4533	21.04	429.003
11.7033	4505	21.06	648.753
11.7117	4530	21.08	998.508
11.72	4610	21.1	1478.28
11.7284	4523	21.12	1905.73
11.7367	4551	21.14	1895.5
11.7451	4632	21.16	1457.87
11.7534	4464	21.18	982.478
11.7618	4593	21.2	639.354
11.7701	4545	21.22	424.851
11.7785	4738	21.24	297.874
11.7868	4614	21.26	222.128
11.7951	4580	21.28	174.515
11.8035	4541	21.3	142.74
11.8118	4577	21.32	120.698
11.8202	4567	21.34	105.25
11.8285	4591	21.36	94.6694
11.8369	4734	21.38	88.0031
11.8452	4653	21.4	84.828
11.8536	4469	21.42	85.2033
11.8619	4666	21.44	89.8255
11.8703	4613	21.46	100.532
11.8786	4639	21.48	121.952
11.887	4593	21.5	160.195
11.8953	4710	21.52	226.658
11.9037	4643	21.54	331.471
11.912	4708	21.56	465.757
11.9203	4760	21.58	558.181
11.9287	4804	21.6	512.017
11.937	4797	21.62	378.574
11.9454	4912	21.64	255.154
11.9537	4822	21.66	170.459
11.9621	4859	21.68	118.265
11.9704	4960	21.7	87.0684
11.9788	4965	21.72	67.8435
11.9871	5211	21.74	55.0967
11.9954	5187	21.76	46.1767
12.0038	5187	21.78	39.5868
12.0122	5306	21.8	34.7822
12.0205	5337	21.82	30.862
12.0288	5409	21.84	27.7445
12.0372	5490	21.86	25.2279
12.0455	5508	21.88	23.1712
12.0539	5602	21.9	21.4742
12.0622	5522	21.92	20.0638
12.0706	5455	21.94	18.8641
12.0789	5269	21.96	17.8792
12.0873	5262	21.98	17.0558
12.0956	5140	22	16.3706
12.1039	5022	22.02	15.8057
12.1123	4917	22.04	15.3478
12.1206	4972	22.06	14.9866
12.129	4703	22.08	14.7152
12.1373	4635	22.1	14.5287
12.1457	4612	22.12	14.425
12.154	4637	22.14	14.4041
12.1624	4506	22.16	14.4682
12.1707	4697	22.18	14.6224
12.1791	4589	22.2	14.875
12.1874	4532	22.22	15.2385
12.1958	4473	22.24	15.7305
12.2041	4583	22.26	16.3765
12.2125	4506	22.28	17.2126
12.2208	4505	22.3	18.291
12.2291	4481	22.32	19.6887
12.2375	4457	22.34	21.5237
12.2458	4523	22.36	23.9892
12.2542	4617	22.38	27.4345
12.2625	4574	22.4	32.5465
12.2709	4498	22.42	40.6646
12.2792	4494	22.44	54.0909
12.2876	4482	22.46	75.9331
12.2959	4590	22.48	108.454
12.3043	4597	22.5	146.537
12.3126	4545	22.52	165.93
12.3209	4484	22.54	146.489
12.3293	4492	22.56	110.546
12.3376	4475	22.58	81.1151
12.346	4532	22.6	62.4903
12.3543	4548	22.62	50.4792
12.3627	4569	22.64	45.7879
12.371	4600	22.66	44.4146
12.3794	4585	22.68	45.2153
12.3877	4570	22.7	47.7213
12.3961	4397	22.72	51.8551
12.4044	4535	22.74	57.7941
12.4128	4650	22.76	65.9573
12.4211	4532	22.78	77.0938
12.4294	4499	22.8	92.5393
12.4378	4515	22.82	114.831
12.4461	4551	22.84	148.933
12.4545	4510	22.86	203.903
12.4628	4514	22.88	293.664
12.4712	4432	22.9	433.064
12.4795	4565	22.92	622.067
12.4879	4623	22.94	795.43
12.4962	4600	22.96	832.575
12.5046	4495	22.98	772.071
12.5129	4449	23	750.293
12.5213	4474	23.02	804.932
12.5296	4546	23.04	913.719
12.5379	4519	23.06	976.823
12.5463	4494	23.08	857.067
12.5546	4692	23.1	631.388
12.563	4443	23.12	438.346
12.5713	4529	23.14	313.617
12.5797	4509	23.16	247.816
12.588	4603	23.18	227.013
12.5964	4481	23.2	241.072
12.6047	4523	23.22	276.276
12.6131	4500	23.24	295.099
12.6214	4416	23.26	258.803
12.6297	4537	23.28	193.65
12.6381	4732	23.3	137.429
12.6464	4410	23.32	98.7196
12.6548	4647	23.34	74.0161
12.6631	4515	23.36	58.3263
12.6715	4585	23.38	47.8892
12.6798	4548	23.4	40.4694
12.6882	4584	23.42	34.8882
12.6965	4529	23.44	30.5253
12.7049	4496	23.46	27.0249
12.7132	4424	23.48	24.1618
12.7216	4416	23.5	21.7834
12.7299	4419	23.52	19.7821
12.7383	4537	23.54	18.0799
12.7466	4495	23.56	16.6189
12.7549	4611	23.58	15.3553
12.7633	4494	23.6	14.2554
12.7716	4654	23.62	13.293
12.78	4599	23.64	12.4629
12.7883	4539	23.66	11.7177
12.7967	4597	23.68	11.0594
12.805	4472	23.7	10.4771
12.8134	4558	23.72	9.96212
12.8217	4588	23.74	9.50744
12.83	4697	23.76	9.10735
12.8384	4545	23.78	8.75734
12.8468	4611	23.8	8.45394
12.8551	4591	23.82	8.19458
12.8634	4426	23.84	7.97759
12.8718	4531	23.86	7.80213
12.8801	4466	23.88	7.66825
12.8885	4548	23.9	7.57695
12.8968	4674	23.92	7.53028
12.9052	4595	23.94	7.53159
12.9135	4612	23.96	7.58576
12.9219	4689	23.98	7.55697
12.9302	4655	24	7.74383
12.9385	4567	24.02	8.01255
12.9469	4641	24.04	8.38077
12.9552	4801	24.06	8.87276
12.9636	4719	24.08	9.58122
12.9719	4763	24.1	10.4385
12.9803	4720	24.12	11.9624
12.9886	4758	24.14	13.489
12.997	4933	24.16	15.5679
13.0053	4858	24.18	18.4906
13.0137	4897	24.2	22.7875
13.022	4930	24.22	29.4337
13.0304	4861	24.24	40.1343
13.0387	4924	24.26	57.4774
13.0471	4831	24.28	84.0345
13.0554	4799	24.3	119.525
13.0637	4826	24.32	160.166
13.0721	4829	24.34	191.521
13.0804	4734	24.36	182.169
13.0888	4779	24.38	137.764
13.0971	4786	24.4	93.0823
13.1055	4802	24.42	60.8604
13.1138	4779	24.44	41.2053
13.1222	4643	24.46	29.4902
13.1305	4581	24.48	22.3827
13.1389	4513	24.5	17.6837
13.1472	4711	24.52	14.5349
13.1555	4748	24.54	11.4962
13.1639	4499	24.56	9.81337
13.1722	4691	24.58	8.52987
13.1806	4676	24.6	7.53422
13.1889	4719	24.62	6.75175
13.1973	4709	24.64	6.13094
13.2056	4831	24.66	5.63547
13.214	4752	24.68	5.23929
13.2223	4783	24.7	4.70552
13.2307	4917	24.72	4.46212
13.239	5006	24.74	4.27499
13.2474	4974	24.76	4.13695
13.2557	5164	24.78	4.04312
13.264	5040	24.8	3.99064
13.2724	5196	24.82	3.99319
13.2807	5323	24.84	4.02281
13.2891	5398	24.86	4.09715
13.2974	5333	24.88	4.22274
13.3058	5284	24.9	4.41084
13.3141	5435	24.92	4.68096
13.3225	5315	24.94	5.06919
13.3308	5500	24.96	5.64699
13.3392	5322	24.98	6.55439
13.3475	5318	25	8.03371
13.3559	5224	25.02	10.416
13.3642	5362	25.04	13.9543
13.3725	5276	25.06	18.1562
13.3809	5214	25.08	20.5102
13.3892	5078	25.1	18.7443
13.3976	5091	25.12	15.1258
13.4059	4968	25.14	12.1895
13.4143	4769	25.16	10.4492
13.4226	4959	25.18	9.6696
13.431	4802	25.2	10.2147
13.4393	4726	25.22	10.534
13.4477	4659	25.24	11.1752
13.456	4591	25.26	12.1067
13.4643	4527	25.28	13.346
13.4727	4505	25.3	14.9468
13.481	4544	25.32	17
13.4894	4570	25.34	19.6458
13.4977	4544	25.36	23.1
13.5061	4533	25.38	27.7054
13.5144	4478	25.4	34.0447
13.5228	4486	25.42	43.1733
13.5311	4498	25.44	57.0503
13.5395	4372	25.46	79.4279
13.5478	4519	25.48	115.397
13.5562	4306	25.5	171.702
13.5645	4523	25.52	249.701
13.5729	4567	25.54	340.642
13.5812	4488	25.56	419.81
13.5895	4527	25.58	420.556
13.5979	4417	25.6	329.818
13.6062	4534	25.62	224.813
13.6146	4533	25.64	147.16
13.6229	4486	25.66	97.9717
13.6313	4356	25.68	68.5633
13.6396	4414	25.7	50.8883
13.648	4558	25.72	39.6852
13.6563	4542	25.74	32.0914
13.6646	4463	25.76	26.6394
13.673	4438	25.78	22.6192
13.6813	4453	25.8	19.5703
13.6897	4483	25.82	17.2172
13.698	4503	25.84	15.2115
13.7064	4581	25.86	13.7632
13.7147	4451	25.88	12.614
13.7231	4483	25.9	11.7011
13.7314	4514	25.92	10.9788
13.7398	4521	25.94	10.4139
13.7481	4507	25.96	10.4292
13.7565	4389	25.98	10.1256
13.7648	4452	26	9.926
13.7731	4587	26.02	9.82302
13.7815	4376	26.04	9.8133
13.7898	4449	26.06	9.89778
13.7982	4428	26.08	10.0824
13.8065	4507	26.1	10.38
13.8149	4479	26.12	10.8148
13.8232	4372	26.14	11.4335
13.8316	4344	26.16	12.3288
13.8399	4427	26.18	13.674
13.8483	4458	26.2	15.7462
13.8566	4603	26.22	18.8757
13.865	4327	26.24	23.1671
13.8733	4371	26.26	27.5454
13.8817	4434	26.28	29.1
13.89	4420	26.3	27.2717
13.8983	4449	26.32	25.0348
13.9067	4344	26.34	24.0454
13.915	4538	26.36	24.6057
13.9234	4503	26.38	26.2313
13.9317	4302	26.4	29.04
13.9401	4355	26.42	32.842
13.9484	4407	26.44	37.9609
13.9568	4456	26.46	44.8299
13.9651	4450	26.48	54.2046
13.9734	4415	26.5	67.4567
13.9818	4546	26.52	87.2779
13.9901	4425	26.54	118.993
13.9985	4472	26.56	172.185
14.0068	4504	26.58	261.104
14.0152	4411	26.6	397.565
14.0235	4452	26.62	570.828
14.0319	4411	26.64	689.89
14.0402	4427	26.66	633.367
14.0486	4451	26.68	466.82
14.0569	4486	26.7	314.82
14.0653	4283	26.72	212.266
14.0736	4396	26.74	151.483
14.082	4435	26.76	118.528
14.0903	4370	26.78	103.171
14.0986	4498	26.8	100.816
14.107	4447	26.82	111.76
14.1153	4413	26.84	139.449
14.1237	4567	26.86	186.919
14.132	4550	26.88	245.832
14.1404	4486	26.9	276.044
14.1487	4384	26.92	240.943
14.1571	4578	26.94	175.982
14.1654	4423	26.96	121.271
14.1738	4425	26.98	84.8072
14.1821	4362	27	62.5475
14.1905	4473	27.02	49.3439
14.1988	4463	27.04	41.2799
14.2071	4417	27.06	35.7558
14.2155	4544	27.08	32.3972
14.2238	4513	27.1	30.2638
14.2322	4503	27.12	29.0697
14.2405	4576	27.14	28.6711
14.2489	4465	27.16	29.0164
14.2572	4590	27.18	30.1296
14.2656	4613	27.2	32.1128
14.2739	4682	27.22	35.2836
14.2823	4592	27.24	39.7614
14.2906	4605	27.26	46.2727
14.2989	4607	27.28	55.9769
14.3073	4601	27.3	71.1997
14.3156	4645	27.32	96.4573
14.324	4584	27.34	139.33
14.3323	4718	27.36	209.584
14.3407	4604	27.38	312.822
14.349	4697	27.4	426.62
14.3574	4581	27.42	468.073
14.3657	4488	27.44	390.496
14.3741	4515	27.46	274.707
14.3824	4565	27.48	183.031
14.3908	4447	27.5	123.808
14.3991	4558	27.52	88.6016
14.4075	4460	27.54	68.1128
14.4158	4592	27.56	55.8873
14.4241	4534	27.58	48.336
14.4325	4458	27.6	43.6907
14.4408	4484	27.62	41.1101
14.4492	4413	27.64	40.2118
14.4575	4369	27.66	40.8936
14.4659	4461	27.68	43.3132
14.4742	4463	27.7	48.0028
14.4826	4370	27.72	56.1602
14.4909	4545	27.74	70.0931
14.4992	4291	27.76	93.5057
14.5076	4452	27.78	130.951
14.5159	4462	27.8	183.845
14.5243	4620	27.82	238.293
14.5326	4386	27.84	264.955
14.541	4429	27.86	261.044
14.5493	4485	27.88	234.711
14.5577	4346	27.9	197.845
14.566	4525	27.92	176.409
14.5744	4476	27.94	184.958
14.5827	4509	27.96	230.418
14.5911	4464	27.98	316.216
14.5994	4411	28	425.664
14.6077	4378	28.02	484.503
14.6161	4508	28.04	422.687
14.6244	4324	28.06	303.654
14.6328	4368	28.08	202.599
14.6411	4372	28.1	135.068
14.6495	4422	28.12	93.1887
14.6578	4485	28.14	68.8998
14.6662	4484	28.16	53.5589
14.6745	4329	28.18	43.3584
14.6829	4341	28.2	36.1504
14.6912	4381	28.22	30.8413
14.6996	4514	28.24	26.8264
14.7079	4486	28.26	23.7366
14.7163	4441	28.28	21.3337
14.7246	4380	28.3	19.4525
14.7329	4439	28.32	17.9838
14.7413	4329	28.34	16.8516
14.7496	4464	28.36	15.7627
14.758	4354	28.38	15.1745
14.7663	4398	28.4	14.8216
14.7747	4460	28.42	14.7015
14.783	4551	28.44	14.8274
14.7914	4411	28.46	15.231
14.7997	4435	28.48	15.9703
14.808	4339	28.5	17.1436
14.8164	4404	28.52	18.9458
14.8247	4466	28.54	21.8309
14.8331	4385	28.56	26.1248
14.8414	4324	28.58	33.241
14.8498	4382	28.6	45.2308
14.8581	4393	28.62	64.6652
14.8665	4403	28.64	92.7902
14.8748	4416	28.66	122.804
14.8832	4238	28.68	132.38
14.8915	4442	28.7	112.194
14.8999	4437	28.72	84.5665
14.9082	4451	28.74	64.8204
14.9166	4347	28.76	55.1901
14.9249	4250	28.78	54.7105
14.9332	4360	28.8	63.1291
14.9416	4317	28.82	81.5555
14.9499	4404	28.84	110.405
14.9583	4432	28.86	143.443
14.9666	4427	28.88	170.477
14.975	4483	28.9	190.303
14.9833	4343	28.92	185.19
14.9917	4355	28.94	146.777
15	4288	28.96	102.456
15.0084	4298	28.98	69.3926
15.0167	4327	29	48.2601
15.0251	4251	29.02	35.4951
15.0334	4294	29.04	27.763
15.0417	4474	29.06	22.8578
15.0501	4303	29.08	19.5625
15.0584	4344	29.1	17.2563
15.0668	4346	29.12	15.6143
15.0751	4473	29.14	14.451
15.0835	4406	29.16	13.6525
15.0918	4428	29.18	13.1471
15.1002	4452	29.2	12.8909
15.1085	4531	29.22	12.8594
15.1168	4483	29.24	13.0437
15.1252	4441	29.26	13.449
15.1335	4286	29.28	14.0941
15.1419	4392	29.3	14.8676
15.1502	4530	29.32	16.272
15.1586	4390	29.34	17.9428
15.1669	4378	29.36	20.0422
15.1753	4450	29.38	22.9732
15.1836	4473	29.4	26.9107
15.192	4499	29.42	32.3215
15.2003	4445	29.44	40.0445
15.2087	4493	29.46	51.7266
15.217	4589	29.48	70.1715
15.2254	4480	29.5	102.023
15.2337	4594	29.52	154.916
15.242	4619	29.54	235.772
15.2504	4574	29.56	335.675
15.2587	4495	29.58	397.362
15.2671	4641	29.6	355.78
15.2754	4659	29.62	257.618
15.2838	4656	29.64	171.247
15.2921	4733	29.66	113.27
15.3005	4726	29.68	78.3385
15.3088	4857	29.7	58.1514
15.3172	4920	29.72	46.4115
15.3255	4876	29.74	38.8386
15.3338	5163	29.76	33.5708
15.3422	5137	29.78	30.0589
15.3505	5195	29.8	28.0936
15.3589	5379	29.82	27.5385
15.3672	5356	29.84	28.4319
15.3756	5258	29.86	31.1104
15.3839	5569	29.88	36.4231
15.3923	5511	29.9	46.0616
15.4006	5633	29.92	62.8189
15.409	5434	29.94	89.994
15.4173	5603	29.96	128.38
15.4257	5634	29.98	171.971
15.434	5641	30	201.177
15.4423	5628	30.02	185.75
15.4507	5631	30.04	138.213
15.459	5490	30.06	93.2472
15.4674	5572	30.08	62.0714
15.4757	5435	30.1	42.7736
15.4841	5346	30.12	31.2365
15.4924	5203	30.14	24.0481
15.5008	5160	30.16	19.5269
15.5091	5039	30.18	16.3157
15.5175	4818	30.2	13.9742
15.5258	4837	30.22	12.2158
15.5342	4684	30.24	10.8695
15.5425	4636	30.26	9.82596
15.5509	4543	30.28	9.01176
15.5592	4595	30.3	8.37677
15.5675	4682	30.32	7.88624
15.5759	4401	30.34	7.45547
15.5842	4443	30.36	7.19122
15.5926	4539	30.38	6.8754
15.6009	4479	30.4	6.7975
15.6093	4458	30.42	6.80712
15.6176	4409	30.44	6.9078
15.626	4530	30.46	7.44216
15.6343	4547	30.48	7.76575
15.6426	4511	30.5	8.22626
15.651	4370	30.52	8.87666
15.6593	4374	30.54	10.0172
15.6677	4346	30.56	11.1727
15.676	4365	30.58	12.7408
15.6844	4338	30.6	14.9143
15.6927	4480	30.62	18.0449
15.7011	4417	30.64	22.8277
15.7094	4436	30.66	30.6236
15.7178	4320	30.68	43.7785
15.7261	4364	30.7	65.4688
15.7345	4527	30.72	98.0272
15.7428	4409	30.74	136.3
15.7512	4385	30.76	155.539
15.7595	4473	30.78	134.782
15.7678	4344	30.8	96.6788
15.7762	4432	30.82	64.9706
15.7845	4413	30.84	44.128
15.7929	4402	30.86	31.6938
15.8012	4373	30.88	24.53
15.8096	4438	30.9	20.3659
15.8179	4407	30.92	17.9134
15.8263	4425	30.94	16.5434
15.8346	4547	30.96	15.9773
15.843	4475	30.98	16.121
15.8513	4426	31	17.0148
15.8597	4491	31.02	18.865
15.868	4406	31.04	21.7933
15.8763	4286	31.06	27.6257
15.8847	4448	31.08	37.8196
15.893	4340	31.1	54.9039
15.9014	4422	31.12	80.7599
15.9097	4552	31.14	111.347
15.9181	4475	31.16	126.939
15.9264	4530	31.18	110.433
15.9348	4462	31.2	79.7625
15.9431	4520	31.22	54.1406
15.9514	4462	31.24	37.2579
15.9598	4317	31.26	27.1537
15.9681	4462	31.28	21.4284
15.9765	4503	31.3	17.9837
15.9848	4493	31.32	15.8931
15.9932	4380	31.34	14.6287
16.0015	4437	31.36	13.9356
16.0099	4476	31.38	13.6904
16.0182	4459	31.4	13.8411
16.0266	4554	31.42	14.6298
16.0349	4669	31.44	15.6096
16.0433	4552	31.46	17.189
16.0516	4453	31.48	19.5124
16.06	4661	31.5	23.3583
16.0683	4674	31.52	29.7679
16.0766	4724	31.54	40.3238
16.085	4706	31.56	57.1537
16.0933	4767	31.58	80.8192
16.1017	4803	31.6	104.209
16.11	4902	31.62	108.459
16.1184	4850	31.64	90.055
16.1267	5087	31.66	67.9194
16.1351	5014	31.68	52.2862
16.1434	5281	31.7	43.7207
16.1518	5364	31.72	40.4543
16.1601	5450	31.74	40.909
16.1684	5867	31.76	44.2992
16.1768	5799	31.78	50.7027
16.1851	6160	31.8	61.1745
16.1935	6420	31.82	78.2391
16.2018	6800	31.84	106.679
16.2102	7061	31.86	153.831
16.2185	7555	31.88	227.694
16.2269	7749	31.9	327.701
16.2352	8126	31.92	418.138
16.2436	8276	31.94	437.729
16.2519	8583	31.96	410.822
16.2603	8905	31.98	402.382
16.2686	8807	32	411.405
16.2769	8894	32.02	379.448
16.2853	8596	32.04	291.716
16.2936	8388	32.06	201.928
16.302	8045	32.08	136.716
16.3103	7683	32.1	95.0437
16.3187	7393	32.12	69.4881
16.327	6930	32.14	53.5712
16.3354	6592	32.16	43.1038
16.3437	6303	32.18	35.787
16.3521	5957	32.2	30.624
16.3604	5640	32.22	26.4455
16.3687	5386	32.24	23.3526
16.3771	5240	32.26	20.9485
16.3854	5013	32.28	19.0671
16.3938	5077	32.3	17.594
16.4021	4849	32.32	16.4487
16.4105	4787	32.34	15.575
16.4188	4783	32.36	14.9337
16.4272	4758	32.38	14.499
16.4355	4729	32.4	14.2555
16.4439	4554	32.42	14.6529
16.4522	4626	32.44	14.797
16.4606	4732	32.46	15.1445
16.4689	4597	32.48	15.7217
16.4773	4592	32.5	16.5711
16.4856	4447	32.52	17.7589
16.4939	4468	32.54	19.3876
16.5023	4470	32.56	21.6227
16.5106	4565	32.58	24.8741
16.519	4418	32.6	29.4593
16.5273	4556	32.62	36.4581
16.5357	4555	32.64	48.0226
16.544	4689	32.66	66.7877
16.5524	4448	32.68	95.3966
16.5607	4391	32.7	131.607
16.5691	4472	32.72	157.983
16.5774	4501	32.74	151.709
16.5858	4524	32.76	126.705
16.5941	4398	32.78	108.625
16.6024	4349	32.8	107.249
16.6108	4451	32.82	126.149
16.6191	4513	32.84	168.737
16.6275	4314	32.86	234.974
16.6358	4594	32.88	304.193
16.6442	4448	32.9	327.663
16.6525	4385	32.92	301.071
16.6609	4470	32.94	262.512
16.6692	4376	32.96	223.271
16.6776	4541	32.98	180.653
16.6859	4452	33	134.318
16.6943	4429	33.02	95.446
16.7026	4423	33.04	68.6784
16.7109	4396	33.06	51.6001
16.7193	4445	33.08	40.8569
16.7276	4508	33.1	33.8463
16.736	4364	33.12	29.2516
16.7443	4386	33.14	26.0194
16.7527	4468	33.16	23.7388
16.761	4457	33.18	22.1515
16.7694	4319	33.2	21.1041
16.7777	4476	33.22	20.5046
16.786	4528	33.24	20.3019
16.7944	4411	33.26	20.4767
16.8027	4465	33.28	21.038
16.8111	4342	33.3	22.0249
16.8194	4418	33.32	23.5137
16.8278	4509	33.34	25.6321
16.8361	4476	33.36	28.5912
16.8445	4573	33.38	32.7554
16.8528	4474	33.4	38.4796
16.8612	4434	33.42	47.7909
16.8695	4510	33.44	62.8927
16.8779	4477	33.46	87.8101
16.8862	4554	33.48	127.331
16.8945	4448	33.5	182.353
16.9029	4499	33.52	236.8
16.9112	4459	33.54	248.087
16.9196	4536	33.56	211.752
16.9279	4706	33.58	173.38
16.9363	4623	33.6	158.974
16.9446	4656	33.62	173.186
16.953	4618	33.64	210.578
16.9613	4753	33.66	245.425
16.9697	4786	33.68	236.29
16.978	4771	33.7	190.955
16.9864	4823	33.72	148.481
16.9947	4767	33.74	124.029
17.0031	4782	33.76	118.613
17.0114	4763	33.78	132.685
17.0197	4900	33.8	170.581
17.0281	4737	33.82	240.025
17.0364	4709	33.84	344.582
17.0448	4800	33.86	456.848
17.0531	4845	33.88	489.003
17.0615	4773	33.9	404.453
17.0698	4686	33.92	290.212
17.0782	4672	33.94	205.695
17.0865	4678	33.96	158.734
17.0949	4653	33.98	143.044
17.1032	4595	34	151.062
17.1116	4539	34.02	171.063
17.1199	4507	34.04	178.314
17.1282	4536	34.06	159.419
17.1366	4505	34.08	136.582
17.1449	4416	34.1	127.183
17.1533	4488	34.12	128.326
17.1616	4480	34.14	121.832
17.17	4518	34.16	98.7711
17.1783	4422	34.18	72.8245
17.1867	4337	34.2	53.4739
17.195	4354	34.22	40.6694
17.2034	4461	34.24	32.6794
17.2117	4456	34.26	27.756
17.22	4417	34.28	24.743
17.2284	4433	34.3	22.9552
17.2367	4519	34.32	22.2024
17.2451	4370	34.34	22.568
17.2534	4453	34.36	24.4735
17.2618	4280	34.38	28.5024
17.2701	4390	34.4	36.167
17.2785	4343	34.42	47.9368
17.2868	4470	34.44	61.0376
17.2952	4341	34.46	65.9337
17.3035	4364	34.48	58.4465
17.3118	4378	34.5	48.6057
17.3202	4369	34.52	44.2335
17.3285	4468	34.54	47.2066
17.3369	4328	34.56	56.3487
17.3452	4322	34.58	65.0645
17.3536	4296	34.6	61.9772
17.3619	4506	34.62	48.3239
17.3703	4370	34.64	34.5685
17.3786	4238	34.66	24.7644
17.387	4407	34.68	18.5893
17.3953	4390	34.7	14.8618
17.4037	4392	34.72	12.5827
17.412	4335	34.74	11.1266
17.4203	4425	34.76	10.1637
17.4287	4343	34.78	9.53168
17.437	4492	34.8	9.1505
17.4454	4430	34.82	8.98288
17.4537	4358	34.84	9.01947
17.4621	4368	34.86	9.27616
17.4704	4445	34.88	9.8007
17.4788	4309	34.9	10.6987
17.4871	4486	34.92	12.1768
17.4955	4349	34.94	14.6727
17.5038	4377	34.96	18.9758
17.5121	4389	34.98	26.2451
17.5205	4407	35	37.5893
17.5288	4172	35.02	52.0363
17.5372	4308	35.04	62.647
17.5455	4364	35.06	58.5294
17.5539	4368	35.08	44.4632
17.5622	4286	35.1	31.2995
17.5706	4451	35.12	22.3058
17.5789	4412	35.14	16.7669
17.5873	4443	35.16	13.6838
17.5956	4458	35.18	11.9559
17.604	4317	35.2	10.9943
17.6123	4341	35.22	10.4977
17.6207	4440	35.24	10.3215
17.629	4365	35.26	10.3955
17.6373	4288	35.28	10.6872
17.6457	4391	35.3	11.1872
17.654	4372	35.32	11.9032
17.6624	4457	35.34	12.4101
17.6707	4429	35.36	13.7014
17.6791	4228	35.38	15.2971
17.6874	4416	35.4	17.3313
17.6958	4279	35.42	19.9407
17.7041	4460	35.44	23.3278
17.7125	4269	35.46	27.8013
17.7208	4422	35.48	33.8584
17.7292	4304	35.5	42.2575
17.7375	4238	35.52	54.9355
17.7458	4337	35.54	75.1069
17.7542	4350	35.56	108.737
17.7625	4465	35.58	164.527
17.7709	4354	35.6	250.747
17.7792	4311	35.62	361.779
17.7876	4368	35.64	444.057
17.7959	4377	35.66	426.623
17.8043	4311	35.68	344.521
17.8126	4451	35.7	259.32
17.821	4377	35.72	189.005
17.8293	4289	35.74	134.375
17.8377	4240	35.76	95.2493
17.846	4397	35.78	70.0489
17.8543	4401	35.8	55.106
17.8627	4254	35.82	46.5886
17.871	4335	35.84	40.5394
17.8794	4391	35.86	33.9142
17.8877	4404	35.88	27.2929
17.8961	4385	35.9	21.9771
17.9044	4383	35.92	18.0284
17.9128	4417	35.94	15.2149
17.9211	4424	35.96	13.1429
17.9294	4464	35.98	11.5912
17.9378	4336	36	10.3502
17.9461	4315	36.02	9.34537
17.9545	4262	36.04	8.5229
17.9628	4271	36.06	7.84413
17.9712	4205	36.08	7.23166
17.9795	4345	36.1	6.76776
17.9879	4331	36.12	6.38654
17.9962	4327	36.14	6.07785
18.0046	4348	36.16	5.83493
18.0129	4404	36.18	5.65407
18.0213	4315	36.2	5.53486
18.0296	4335	36.22	5.48661
18.0379	4374	36.24	5.51001
18.0463	4423	36.26	5.63517
18.0546	4382	36.28	5.90909
18.063	4424	36.3	6.40461
18.0713	4447	36.32	7.20295
18.0797	4498	36.34	8.30824
18.088	4430	36.36	9.38756
18.0964	4337	36.38	9.77307
18.1047	4456	36.4	9.59399
18.1131	4318	36.42	9.6137
18.1214	4372	36.44	10.2221
18.1298	4424	36.46	11.6085
18.1381	4351	36.48	14.1028
18.1465	4335	36.5	18.5474
18.1548	4322	36.52	25.9107
18.1631	4277	36.54	38.0957
18.1715	4363	36.56	56.0196
18.1798	4284	36.58	75.8616
18.1882	4241	36.6	83.3664
18.1965	4436	36.62	70.5096
18.2049	4468	36.64	51.03
18.2132	4466	36.66	35.9308
18.2216	4287	36.68	26.804
18.2299	4430	36.7	22.505
18.2383	4419	36.72	21.9857
18.2466	4444	36.74	24.9587
18.255	4431	36.76	31.6255
18.2633	4351	36.78	41.5254
18.2716	4337	36.8	48.9934
18.28	4229	36.82	46.1984
18.2883	4355	36.84	35.8458
18.2967	4337	36.86	25.9732
18.305	4396	36.88	19.2203
18.3134	4408	36.9	15.2195
18.3217	4363	36.92	13.0856
18.3301	4466	36.94	12.1167
18.3384	4464	36.96	11.9213
18.3468	4449	36.98	12.3699
18.3551	4412	37	13.5445
18.3634	4412	37.02	15.7363
18.3718	4402	37.04	19.4414
18.3801	4458	37.06	25.2266
18.3885	4528	37.08	33.1268
18.3968	4503	37.1	40.9354
18.4052	4640	37.12	44.6078
18.4135	4677	37.14	47.6921
18.4219	4517	37.16	56.6964
18.4302	4502	37.18	76.0942
18.4386	4619	37.2	106.148
18.4469	4618	37.22	135.281
18.4552	4593	37.24	136.59
18.4636	4596	37.26	107.736
18.4719	4844	37.28	75.1521
18.4803	4899	37.3	51.7433
18.4886	5058	37.32	37.9184
18.497	4936	37.34	31.3294
18.5053	4938	37.36	30.0816
18.5137	5236	37.38	33.0959
18.522	5267	37.4	38.8263
18.5304	5383	37.42	42.487
18.5387	5489	37.44	39.0056
18.5471	5443	37.46	31.1647
18.5554	5391	37.48	23.4667
18.5637	5573	37.5	17.7748
18.5721	5540	37.52	14.1682
18.5804	5518	37.54	12.0837
18.5888	5607	37.56	11.012
18.5971	5533	37.58	10.6739
18.6055	5695	37.6	10.9832
18.6138	5988	37.62	12.0477
18.6222	5813	37.64	13.3985
18.6305	5997	37.66	14.2613
18.6389	5983	37.68	13.868
18.6472	6016	37.7	13.0175
18.6556	6126	37.72	12.5986
18.6639	6146	37.74	12.8248
18.6722	6078	37.76	13.6837
18.6806	6045	37.78	15.2421
18.6889	6047	37.8	17.495
18.6973	5915	37.82	20.8202
18.7056	5884	37.84	25.9119
18.714	6000	37.86	34.1211
18.7223	5941	37.88	47.6923
18.7307	5920	37.9	69.4319
18.739	5971	37.92	100.734
18.7474	5817	37.94	134.345
18.7557	5733	37.96	146.566
18.7641	5513	37.98	128.408
18.7724	5536	38	105.105
18.7807	5237	38.02	94.3408
18.7891	5092	38.04	98.8262
18.7974	5033	38.06	112.493
18.8058	4844	38.08	119.172
18.8141	4754	38.1	109.883
18.8225	4779	38.12	99.6569
18.8308	4644	38.14	102.696
18.8392	4589	38.16	125.574
18.8475	4564	38.18	171.468
18.8559	4585	38.2	233.619
18.8642	4531	38.22	274.262
18.8726	4550	38.24	247.327
18.8809	4418	38.26	180.518
18.8892	4520	38.28	120.608
18.8976	4525	38.3	79.8307
18.9059	4398	38.32	54.7606
18.9143	4535	38.34	39.7649
18.9226	4416	38.36	30.503
18.931	4428	38.38	24.3914
18.9393	4395	38.4	20.0925
18.9477	4289	38.42	16.9749
18.956	4490	38.44	14.577
18.9644	4564	38.46	12.7407
18.9727	4365	38.48	11.2948
18.981	4370	38.5	10.1308
18.9894	4225	38.52	9.19544
18.9977	4451	38.54	8.4403
19.0061	4463	38.56	7.83088
19.0144	4342	38.58	7.32045
19.0228	4404	38.6	6.93667
19.0311	4245	38.62	6.64588
19.0395	4350	38.64	6.44333
19.0478	4243	38.66	6.35474
19.0562	4281	38.68	6.35191
19.0645	4342	38.7	6.49216
19.0728	4317	38.72	6.7076
19.0812	4305	38.74	7.31204
19.0895	4294	38.76	8.16445
19.0979	4295	38.78	8.95343
19.1062	4264	38.8	9.12616
19.1146	4375	38.82	8.83741
19.1229	4327	38.84	8.68087
19.1313	4078	38.86	8.9164
19.1396	4283	38.88	9.51614
19.148	4432	38.9	10.5754
19.1563	4368	38.92	12.1399
19.1647	4252	38.94	14.4608
19.173	4146	38.96	17.8354
19.1813	4259	38.98	23.1403
19.1897	4344	39	31.928
19.198	4424	39.02	46.6368
19.2064	4391	39.04	70.0376
19.2147	4332	39.06	102.427
19.2231	4335	39.08	132.596
19.2314	4323	39.1	135.028
19.2398	4247	39.12	109.286
19.2481	4230	39.14	81.3014
19.2565	4186	39.16	64.1713
19.2648	4378	39.18	59.5793
19.2732	4289	39.2	65.4157
19.2815	4290	39.22	75.0222
19.2899	4350	39.24	74.6383
19.2982	4423	39.26	59.9714
19.3065	4202	39.28	42.6297
19.3149	4352	39.3	29.5436
19.3232	4361	39.32	21.0624
19.3316	4323	39.34	15.8516
19.3399	4263	39.36	12.6262
19.3483	4392	39.38	10.5289
19.3566	4355	39.4	9.10983
19.365	4445	39.42	7.95492
19.3733	4318	39.44	7.21042
19.3817	4450	39.46	6.677
19.39	4346	39.48	6.31132
19.3984	4359	39.5	6.08844
19.4067	4435	39.52	5.99719
19.415	4338	39.54	5.96207
19.4234	4388	39.56	6.15463
19.4317	4440	39.58	6.53493
19.4401	4406	39.6	7.18599
19.4484	4600	39.62	8.27402
19.4568	4475	39.64	10.1363
19.4651	4535	39.66	13.1044
19.4735	4690	39.68	17.5969
19.4818	4745	39.7	23.0007
19.4901	4798	39.72	27.1651
19.4985	4820	39.74	26.8998
19.5068	5041	39.76	24.9186
19.5152	5047	39.78	25.2474
19.5235	5318	39.8	29.8851
19.5319	5493	39.82	39.8263
19.5402	5464	39.84	54.4421
19.5486	5678	39.86	67.74
19.5569	5997	39.88	71.1807
19.5653	6146	39.9	66.526
19.5736	6455	39.92	57.6262
19.582	6312	39.94	46.1659
19.5903	6608	39.96	34.2993
19.5986	6533	39.98	24.9813
19.607	6489	40	19.0812
19.6153	6705
19.6237	6549
19.632	6594
19.6404	6478
19.6487	6449
19.6571	6183
19.6654	5883
19.6738	5903
19.6821	5814
19.6905	5732
19.6988	5358
19.7071	5278
19.7155	5176
19.7238	4943
19.7322	4815
19.7405	4617
19.7489	4681
19.7572	4520
19.7656	4447
19.7739	4439
19.7823	4348
19.7906	4427
19.799	4359
19.8073	4391
19.8157	4383
19.824	4327
19.8323	4263
19.8407	4392
19.849	4317
19.8574	4335
19.8657	4283
19.8741	4219
19.8824	4345
19.8908	4361
19.8991	4225
19.9075	4320
19.9158	4176
19.9242	4177
19.9325	4144
19.9408	4229
19.9492	4187
19.9575	4231
19.9659	4223
19.9742	4296
19.9826	4240
19.9909	4323
19.9993	4138
20.0076	4176
20.016	4187
20.0243	4205
20.0326	4309
20.041	4266
20.0493	4265
20.0577	4259
20.066	4298
20.0744	4197
20.0827	4144
20.0911	4252
20.0994	4319
20.1078	4176
20.1161	4204
20.1244	4212
20.1328	4219
20.1411	4181
20.1495	4266
20.1578	4268
20.1662	4248
20.1745	4210
20.1829	4256
20.1912	4374
20.1996	4166
20.2079	4302
20.2162	4192
20.2246	4235
20.2329	4227
20.2413	4227
20.2496	4355
20.258	4193
20.2663	4246
20.2747	4326
20.283	4265
20.2914	4318
20.2997	4376
20.3081	4248
20.3164	4336
20.3248	4201
20.3331	4232
20.3414	4435
20.3498	4191
20.3581	4353
20.3665	4342
20.3748	4173
20.3832	4213
20.3915	4200
20.3999	4210
20.4082	4232
20.4166	4255
20.4249	4195
20.4333	4452
20.4416	4261
20.4499	4116
20.4583	4137
20.4666	4263
20.475	4190
20.4833	4136
20.4917	4190
20.5	4175
20.5084	4249
20.5167	4251
20.5251	4178
20.5334	4164
20.5418	4162
20.5501	4213
20.5584	4113
20.5668	4131
20.5751	4234
20.5835	4222
20.5918	4190
20.6002	4152
20.6085	4133
20.6169	4166
20.6252	4141
20.6335	4135
20.6419	4228
20.6502	4280
20.6586	4119
20.6669	4068
20.6753	4194
20.6836	4113
20.692	4246
20.7003	4164
20.7087	4062
20.717	4266
20.7254	4162
20.7337	4134
20.742	4208
20.7504	4335
20.7587	4272
20.7671	4260
20.7754	4158
20.7838	4293
20.7921	4220
20.8005	4120
20.8088	4194
20.8172	4135
20.8255	4230
20.8339	4186
20.8422	4003
20.8505	4198
20.8589	4310
20.8672	4189
20.8756	4181
20.8839	4216
20.8923	4186
20.9006	4172
20.909	4194
20.9173	4332
20.9257	4152
20.934	4232
20.9424	4436
20.9507	4338
20.9591	4458
20.9674	4443
20.9757	4537
20.9841	4745
20.9924	4662
21.0008	4806
21.0091	4909
21.0175	5107
21.0258	5281
21.0342	5349
21.0425	5605
21.0509	5653
21.0592	5612
21.0676	5799
21.0759	5852
21.0842	5809
21.0926	5649
21.1009	5801
21.1093	5755
21.1176	5913
21.126	5753
21.1343	5869
21.1427	5775
21.151	5515
21.1593	5416
21.1677	5265
21.176	5175
21.1844	4925
21.1927	4957
21.2011	4717
21.2094	4763
21.2178	4611
21.2261	4625
21.2345	4401
21.2428	4343
21.2512	4326
21.2595	4259
21.2678	4226
21.2762	4334
21.2845	4415
21.2929	4388
21.3012	4083
21.3096	4130
21.3179	4267
21.3263	4128
21.3346	4266
21.343	4137
21.3513	4237
21.3596	4214
21.368	4178
21.3763	4303
21.3847	4112
21.393	4134
21.4014	4269
21.4097	4108
21.4181	4245
21.4264	4234
21.4348	4225
21.4431	4303
21.4515	4142
21.4598	4383
21.4682	4452
21.4765	4381
21.4849	4556
21.4932	4543
21.5015	4618
21.5099	4809
21.5182	4805
21.5266	4813
21.5349	4825
21.5433	4910
21.5516	4834
21.56	4906
21.5683	4917
21.5767	4826
21.585	4650
21.5933	4726
21.6017	4589
21.61	4600
21.6184	4483
21.6267	4331
21.6351	4326
21.6434	4140
21.6518	4263
21.6601	4320
21.6685	4252
[truncated: 2,196 more rows]

## Sheet: figureS2
	Co@C		PDF#15-0806		PDF#15-0806
degree	intensity	degree	intensity	degree	intensity
4	6795	44.216	1000	51.522	400
4.00835	6745	44.216	0	51.522	0
4.01669	6646
4.02504	6682
4.03338	6660
4.04173	6586
4.05008	6578
4.05842	6635
4.06677	6549
4.07511	6703
4.08346	6729
4.09181	6564
4.10015	6548
4.1085	6432
4.11684	6555
4.12519	6409
4.13354	6437
4.14188	6590
4.15023	6409
4.15857	6534
4.16692	6540
4.17527	6480
4.18361	6386
4.19196	6400
4.2003	6319
4.20865	6384
4.217	6426
4.22534	6305
4.23369	6404
4.24203	6409
4.25038	6330
4.25873	6267
4.26707	6205
4.27542	6281
4.28376	6161
4.29211	6280
4.30046	6281
4.3088	6342
4.31715	6280
4.32549	6299
4.33384	6039
4.34218	6051
4.35053	6192
4.35888	6146
4.36722	6084
4.37557	6259
4.38392	6230
4.39226	6223
4.40061	6190
4.40895	6118
4.4173	6102
4.42565	6125
4.43399	6245
4.44234	6044
4.45068	5985
4.45903	5895
4.46737	6082
4.47572	6056
4.48407	6038
4.49241	5898
4.50076	5929
4.5091	6099
4.51745	5845
4.5258	5972
4.53414	6110
4.54249	5798
4.55084	5896
4.55918	5975
4.56753	6015
4.57587	5764
4.58422	5948
4.59257	6040
4.60091	5996
4.60926	5913
4.6176	5946
4.62595	5920
4.63429	5846
4.64264	5580
4.65099	5816
4.65933	5826
4.66768	5751
4.67603	5864
4.68437	5639
4.69272	5804
4.70106	5763
4.70941	5660
4.71776	5762
4.7261	5732
4.73445	5651
4.74279	5696
4.75114	5705
4.75948	5815
4.76783	5740
4.77618	5706
4.78452	5799
4.79287	5581
4.80122	5767
4.80956	5701
4.81791	5656
4.82625	5620
4.8346	5638
4.84295	5625
4.85129	5667
4.85964	5600
4.86798	5557
4.87633	5553
4.88467	5625
4.89302	5745
4.90137	5592
4.90971	5649
4.91806	5619
4.9264	5601
4.93475	5643
4.9431	5394
4.95144	5478
4.95979	5573
4.96814	5396
4.97648	5542
4.98483	5559
4.99317	5459
5.00152	5562
5.00986	5599
5.01821	5553
5.02656	5535
5.0349	5516
5.04325	5506
5.05159	5494
5.05994	5483
5.06829	5623
5.07663	5422
5.08498	5474
5.09333	5349
5.10167	5404
5.11002	5512
5.11836	5459
5.12671	5321
5.13506	5401
5.1434	5408
5.15175	5223
5.16009	5368
5.16844	5404
5.17678	5416
5.18513	5437
5.19348	5395
5.20182	5343
5.21017	5420
5.21851	5377
5.22686	5336
5.23521	5380
5.24355	5375
5.2519	5327
5.26024	5335
5.26859	5403
5.27694	5277
5.28528	5178
5.29363	5226
5.30197	5195
5.31032	5298
5.31867	5329
5.32701	5325
5.33536	5224
5.3437	5267
5.35205	5277
5.3604	5183
5.36874	5178
5.37709	5195
5.38544	5112
5.39378	5220
5.40213	5125
5.41047	5180
5.41882	5134
5.42717	5204
5.43551	5215
5.44386	5184
5.4522	5103
5.46055	5206
5.46889	5083
5.47724	5066
5.48559	5149
5.49393	5166
5.50228	5171
5.51062	5147
5.51897	5087
5.52732	5004
5.53566	5028
5.54401	5056
5.55235	4955
5.5607	5079
5.56905	5151
5.57739	5182
5.58574	5047
5.59408	5175
5.60243	5103
5.61078	5118
5.61912	5112
5.62747	5190
5.63581	4977
5.64416	5040
5.65251	4973
5.66085	5028
5.6692	5078
5.67754	4853
5.68589	5002
5.69424	4972
5.70258	5038
5.71093	5029
5.71927	4913
5.72762	5052
5.73597	5105
5.74431	5051
5.75266	4938
5.761	5000
5.76935	5116
5.7777	5041
5.78604	4961
5.79439	5009
5.80273	4767
5.81108	5040
5.81943	4889
5.82777	5051
5.83612	4954
5.84446	5034
5.85281	4871
5.86116	4831
5.8695	4906
5.87785	4890
5.88619	4885
5.89454	4814
5.90289	4843
5.91123	4913
5.91958	4849
5.92792	4833
5.93627	4969
5.94462	4871
5.95296	4890
5.96131	4889
5.96965	4889
5.978	4846
5.98635	4893
5.99469	4788
6.00304	4781
6.01138	4872
6.01973	4813
6.02808	4922
6.03642	4756
6.04477	4877
6.05311	4914
6.06146	4746
6.06981	4678
6.07815	4808
6.0865	4990
6.09484	4697
6.10319	4810
6.11154	4734
6.11988	4849
6.12823	4700
6.13657	4834
6.14492	4670
6.15327	4812
6.16161	4860
6.16996	4884
6.1783	4797
6.18665	4659
6.19499	4727
6.20334	4766
6.21169	4656
6.22003	4815
6.22838	4848
6.23672	4669
6.24507	4769
6.25342	4711
6.26176	4809
6.27011	4792
6.27846	4776
6.2868	4778
6.29515	4648
6.30349	4690
6.31184	4723
6.32019	4580
6.32853	4712
6.33688	4645
6.34522	4750
6.35357	4761
6.36191	4756
6.37026	4617
6.37861	4715
6.38695	4573
6.3953	4626
6.40365	4688
6.41199	4671
6.42034	4762
6.42868	4746
6.43703	4626
6.44538	4605
6.45372	4437
6.46207	4650
6.47041	4492
6.47876	4756
6.4871	4645
6.49545	4596
6.5038	4576
6.51214	4728
6.52049	4555
6.52883	4596
6.53718	4684
6.54553	4655
6.55387	4617
6.56222	4548
6.57057	4598
6.57891	4530
6.58726	4467
6.5956	4553
6.60395	4576
6.61229	4574
6.62064	4570
6.62899	4613
6.63733	4585
6.64568	4517
6.65402	4530
6.66237	4447
6.67072	4538
6.67906	4424
6.68741	4454
6.69576	4558
6.7041	4465
6.71245	4551
6.72079	4499
6.72914	4536
6.73748	4473
6.74583	4639
6.75418	4562
6.76252	4466
6.77087	4522
6.77921	4540
6.78756	4498
6.79591	4540
6.80425	4523
6.8126	4425
6.82095	4462
6.82929	4519
6.83764	4468
6.84598	4457
6.85433	4621
6.86268	4549
6.87102	4471
6.87937	4374
6.88771	4408
6.89606	4385
6.9044	4631
6.91275	4379
6.9211	4523
6.92944	4396
6.93779	4469
6.94613	4379
6.95448	4381
6.96283	4372
6.97117	4474
6.97952	4513
6.98786	4456
6.99621	4312
7.00456	4377
7.0129	4435
7.02125	4393
7.02959	4395
7.03794	4322
7.04629	4433
7.05463	4322
7.06298	4523
7.07132	4356
7.07967	4552
7.08802	4261
7.09636	4374
7.10471	4383
7.11305	4401
7.1214	4362
7.12975	4343
7.13809	4411
7.14644	4398
7.15478	4449
7.16313	4416
7.17148	4378
7.17982	4247
7.18817	4354
7.19651	4361
7.20486	4483
7.21321	4312
7.22155	4295
7.2299	4342
7.23824	4344
7.24659	4440
7.25494	4301
7.26328	4421
7.27163	4282
7.27997	4305
7.28832	4424
7.29667	4293
7.30501	4365
7.31336	4238
7.3217	4297
7.33005	4354
7.3384	4258
7.34674	4327
7.35509	4352
7.36343	4351
7.37178	4279
7.38013	4335
7.38847	4317
7.39682	4224
7.40516	4332
7.41351	4372
7.42186	4321
7.4302	4357
7.43855	4307
7.44689	4271
7.45524	4240
7.46359	4230
7.47193	4211
7.48028	4222
7.48862	4309
7.49697	4254
7.50532	4400
7.51366	4177
7.52201	4265
7.53035	4294
7.5387	4231
7.54705	4280
7.55539	4238
7.56374	4291
7.57208	4279
7.58043	4180
7.58878	4289
7.59712	4202
7.60547	4170
7.61381	4304
7.62216	4283
7.63051	4288
7.63885	4288
7.6472	4170
7.65554	4222
7.66389	4276
7.67224	4057
7.68058	4163
7.68893	4154
7.69727	4325
7.70562	4174
7.71397	4201
7.72231	4312
7.73066	4239
7.739	4193
7.74735	4142
7.7557	4194
7.76404	4251
7.77239	4256
7.78073	4170
7.78908	4237
7.79743	4183
7.80577	4187
7.81412	4186
7.82246	4098
7.83081	4228
7.83916	4163
7.8475	4147
7.85585	4064
7.86419	4296
7.87254	4215
7.88089	4219
7.88923	4171
7.89758	4008
7.90592	4148
7.91427	4182
7.92262	4223
7.93096	4174
7.93931	4209
7.94765	4232
7.956	4010
7.96434	4055
7.97269	4014
7.98104	4065
7.98938	4214
7.99773	4185
8.00608	4166
8.01442	4247
8.02277	4236
8.03111	4123
8.03946	4062
8.04781	4146
8.05615	4091
8.0645	4078
8.07284	4147
8.08119	4103
8.08954	4132
8.09788	4160
8.10623	4188
8.11457	4043
8.12292	4199
8.13127	4071
8.13961	4061
8.14796	4101
8.1563	4141
8.16465	4162
8.173	4032
8.18134	4123
8.18969	4157
8.19803	4145
8.20638	4101
8.21472	4182
8.22307	4134
8.23142	4126
8.23976	4115
8.24811	4081
8.25646	4107
8.2648	4090
8.27315	4125
8.28149	4080
8.28984	4009
8.29819	3908
8.30653	4116
8.31488	4059
8.32322	4086
8.33157	4083
8.33991	3986
8.34826	4063
8.35661	4075
8.36495	4052
8.3733	4002
8.38165	3949
8.38999	4141
8.39834	4087
8.40668	4075
8.41503	4061
8.42338	4022
8.43172	4089
8.44007	4136
8.44841	4014
8.45676	4037
8.4651	4033
8.47345	4120
8.4818	4011
8.49014	4073
8.49849	3967
8.50684	4009
8.51518	4050
8.52353	3946
8.53187	4026
8.54022	3960
8.54857	3895
8.55691	4060
8.56526	4035
8.5736	3989
8.58195	4045
8.59029	3907
8.59864	3974
8.60699	4103
8.61533	3936
8.62368	4046
8.63203	4018
8.64037	4042
8.64872	4056
8.65706	3958
8.66541	3995
8.67375	4037
8.6821	4081
8.69045	4069
8.69879	4020
8.70714	4018
8.71548	4058
8.72383	4014
8.73218	3990
8.74052	4088
8.74887	3996
8.75722	4027
8.76556	3957
8.77391	3875
8.78225	4075
8.7906	3968
8.79894	4040
8.80729	4013
8.81564	4043
8.82398	4001
8.83233	3972
8.84067	4048
8.84902	4028
8.85737	3989
8.86571	4066
8.87406	3967
8.8824	3899
8.89075	3940
8.8991	3977
8.90744	3932
8.91579	3980
8.92413	4087
8.93248	3944
8.94083	3978
8.94917	3901
8.95752	3858
8.96586	3909
8.97421	3848
8.98256	4000
8.9909	3990
8.99925	3912
9.00759	3855
9.01594	3859
9.02429	3858
9.03263	3908
9.04098	3896
9.04932	3966
9.05767	3846
9.06602	3957
9.07436	3992
9.08271	3952
9.09105	3899
9.0994	3948
9.10775	3912
9.11609	3901
9.12444	3997
9.13278	3951
9.14113	3868
9.14948	3978
9.15782	3786
9.16617	3963
9.17451	3866
9.18286	3870
9.19121	3937
9.19955	3834
9.2079	4040
9.21624	3991
9.22459	3723
9.23294	3803
9.24128	3961
9.24963	3833
9.25797	3798
9.26632	3879
9.27467	3942
9.28301	3892
9.29136	3970
9.2997	3931
9.30805	4061
9.3164	3908
9.32474	3825
9.33309	3916
9.34143	3819
9.34978	3726
9.35813	3860
9.36647	3787
9.37482	3871
9.38316	3859
9.39151	3940
9.39986	3816
9.4082	3825
9.41655	3798
9.42489	3978
9.43324	3845
9.44159	3882
9.44993	3896
9.45828	3926
9.46662	3976
9.47497	3763
9.48331	3885
9.49166	3761
9.50001	3855
9.50835	3885
9.5167	3778
9.52505	4032
9.53339	3889
9.54174	3834
9.55008	3828
9.55843	3787
9.56677	3896
9.57512	3858
9.58347	3820
9.59181	3841
9.60016	3914
9.6085	3840
9.61685	3877
9.6252	3933
9.63354	3713
9.64189	3847
9.65024	3852
9.65858	3831
9.66693	3786
9.67527	3842
9.68362	3790
9.69196	3782
9.70031	3941
9.70866	3919
9.717	3861
9.72535	3878
9.7337	3898
9.74204	3898
9.75039	3884
9.75873	3798
9.76708	3803
9.77543	3882
9.78377	3827
9.79212	3815
9.80046	3788
9.80881	3906
9.81715	3730
9.8255	3811
9.83385	3794
9.84219	3736
9.85054	3856
9.85889	3738
9.86723	3837
9.87558	3812
9.88392	3880
9.89227	3759
9.90062	3915
9.90896	3833
9.91731	3841
9.92565	3875
9.934	3770
9.94235	3830
9.95069	3762
9.95904	3873
9.96738	3729
9.97573	3798
9.98408	3801
9.99242	3750
10.0008	3728
10.0091	3893
10.0175	3769
10.0258	3787
10.0342	3799
10.0425	3839
10.0508	3787
10.0592	3789
10.0675	3792
10.0759	3784
10.0842	3814
10.0926	3830
10.1009	3914
10.1093	3846
10.1176	3802
10.1259	3775
10.1343	3803
10.1426	3890
10.151	3765
10.1593	3808
10.1677	3750
10.176	3734
10.1844	3706
10.1927	3874
10.2011	3771
10.2094	3767
10.2178	3790
10.2261	3790
10.2345	3768
10.2428	3804
10.2511	3787
10.2595	3723
10.2678	3780
10.2762	3808
10.2845	3759
10.2929	3794
10.3012	3758
10.3096	3794
10.3179	3807
10.3263	3662
10.3346	3894
10.343	3850
10.3513	3714
10.3596	3810
10.368	3715
10.3763	3838
10.3847	3726
10.393	3797
10.4014	3787
10.4097	3736
10.4181	3757
10.4264	3821
10.4347	3677
10.4431	3683
10.4514	3822
10.4598	3685
10.4681	3693
10.4765	3744
10.4848	3767
10.4932	3735
10.5015	3617
10.5099	3833
10.5182	3688
10.5266	3712
10.5349	3809
10.5433	3718
10.5516	3673
10.5599	3839
10.5683	3734
10.5766	3851
10.585	3895
10.5933	3814
10.6017	3736
10.61	3781
10.6184	3716
10.6267	3744
10.6351	3729
10.6434	3755
10.6517	3655
10.6601	3679
10.6684	3646
10.6768	3742
10.6851	3682
10.6935	3642
10.7018	3770
10.7102	3721
10.7185	3804
10.7269	3584
10.7352	3801
10.7436	3769
10.7519	3698
10.7602	3645
10.7686	3705
10.7769	3754
10.7853	3802
10.7936	3751
10.802	3819
10.8103	3777
10.8187	3755
10.827	3715
10.8354	3772
10.8437	3758
10.8521	3631
10.8604	3794
10.8688	3870
10.8771	3722
10.8854	3735
10.8938	3801
10.9021	3762
10.9105	3735
10.9188	3765
10.9272	3884
10.9355	3750
10.9439	3761
10.9522	3742
10.9605	3881
10.9689	3838
10.9772	3600
10.9856	3762
10.9939	3638
11.0023	3690
11.0106	3776
11.019	3700
11.0273	3734
11.0357	3695
11.044	3732
11.0524	3697
11.0607	3688
11.0691	3755
11.0774	3659
11.0857	3807
11.0941	3754
11.1024	3730
11.1108	3786
11.1191	3659
11.1275	3774
11.1358	3768
11.1442	3842
11.1525	3669
11.1609	3712
11.1692	3712
11.1776	3705
11.1859	3753
11.1942	3757
11.2026	3819
11.2109	3692
11.2193	3727
11.2276	3790
11.236	3791
11.2443	3644
11.2527	3713
11.261	3706
11.2693	3707
11.2777	3731
11.286	3732
11.2944	3743
11.3027	3753
11.3111	3783
11.3194	3589
11.3278	3760
11.3361	3628
11.3445	3761
11.3528	3634
11.3612	3778
11.3695	3743
11.3779	3775
11.3862	3685
11.3945	3646
11.4029	3814
11.4112	3750
11.4196	3824
11.4279	3623
11.4363	3738
11.4446	3697
11.453	3666
11.4613	3694
11.4697	3726
11.478	3704
11.4863	3825
11.4947	3660
11.503	3754
11.5114	3729
11.5197	3689
11.5281	3542
11.5364	3726
11.5448	3709
11.5531	3714
11.5615	3645
11.5698	3688
11.5782	3699
11.5865	3830
11.5948	3713
11.6032	3741
11.6115	3678
11.6199	3820
11.6282	3663
11.6366	3868
11.6449	3710
11.6533	3801
11.6616	3712
11.67	3664
11.6783	3778
11.6867	3770
11.695	3774
11.7033	3632
11.7117	3763
11.72	3662
11.7284	3730
11.7367	3678
11.7451	3848
11.7534	3912
11.7618	3816
11.7701	3778
11.7785	3670
11.7868	3783
11.7951	3686
11.8035	3767
11.8118	3668
11.8202	3799
11.8285	3711
11.8369	3640
11.8452	3693
11.8536	3713
11.8619	3617
11.8703	3649
11.8786	3683
11.887	3761
11.8953	3647
11.9037	3792
11.912	3719
11.9203	3729
11.9287	3806
11.937	3624
11.9454	3722
11.9537	3715
11.9621	3748
11.9704	3703
11.9788	3823
11.9871	3816
11.9954	3703
12.0038	3720
12.0122	3799
12.0205	3799
12.0288	3754
12.0372	3753
12.0455	3669
12.0539	3649
12.0622	3752
12.0706	3920
12.0789	3642
12.0873	3767
12.0956	3771
12.1039	3733
12.1123	3669
12.1206	3695
12.129	3678
12.1373	3782
12.1457	3632
12.154	3829
12.1624	3706
12.1707	3701
12.1791	3666
12.1874	3861
12.1958	3713
12.2041	3599
12.2125	3796
12.2208	3753
12.2291	3694
12.2375	3667
12.2458	3702
12.2542	3782
12.2625	3752
12.2709	3692
12.2792	3704
12.2876	3783
12.2959	3634
12.3043	3736
12.3126	3749
12.3209	3764
12.3293	3698
12.3376	3760
12.346	3793
12.3543	3668
12.3627	3768
12.371	3660
12.3794	3790
12.3877	3666
12.3961	3784
12.4044	3656
12.4128	3721
12.4211	3793
12.4294	3662
12.4378	3672
12.4461	3714
12.4545	3647
12.4628	3711
12.4712	3631
12.4795	3721
12.4879	3714
12.4962	3771
12.5046	3638
12.5129	3712
12.5213	3706
12.5296	3765
12.5379	3832
12.5463	3740
12.5546	3776
12.563	3726
12.5713	3837
12.5797	3697
12.588	3696
12.5964	3720
12.6047	3637
12.6131	3725
12.6214	3746
12.6297	3789
12.6381	3839
12.6464	3721
12.6548	3721
12.6631	3829
12.6715	3637
12.6798	3693
12.6882	3700
12.6965	3562
12.7049	3700
12.7132	3681
12.7216	3651
12.7299	3771
12.7383	3754
12.7466	3735
12.7549	3767
12.7633	3665
12.7716	3750
12.78	3835
12.7883	3821
12.7967	3582
12.805	3734
12.8134	3800
12.8217	3630
12.83	3696
12.8384	3699
12.8468	3693
12.8551	3622
12.8634	3688
12.8718	3666
12.8801	3789
12.8885	3620
12.8968	3721
12.9052	3674
12.9135	3633
12.9219	3702
12.9302	3764
12.9385	3736
12.9469	3660
12.9552	3717
12.9636	3765
12.9719	3688
12.9803	3607
12.9886	3687
12.997	3779
13.0053	3649
13.0137	3691
13.022	3650
13.0304	3665
13.0387	3645
13.0471	3698
13.0554	3751
13.0637	3729
13.0721	3814
13.0804	3714
13.0888	3620
13.0971	3806
13.1055	3650
13.1138	3735
13.1222	3761
13.1305	3659
13.1389	3609
13.1472	3679
13.1555	3737
13.1639	3784
13.1722	3653
13.1806	3704
13.1889	3658
13.1973	3686
13.2056	3682
13.214	3699
13.2223	3642
13.2307	3639
13.239	3805
13.2474	3662
13.2557	3759
13.264	3665
13.2724	3674
13.2807	3748
13.2891	3689
13.2974	3563
13.3058	3596
13.3141	3733
13.3225	3694
13.3308	3668
13.3392	3731
13.3475	3723
13.3559	3611
13.3642	3640
13.3725	3643
13.3809	3645
13.3892	3638
13.3976	3655
13.4059	3564
13.4143	3730
13.4226	3705
13.431	3637
13.4393	3721
13.4477	3652
13.456	3685
13.4643	3697
13.4727	3742
13.481	3584
13.4894	3626
13.4977	3711
13.5061	3546
13.5144	3676
13.5228	3664
13.5311	3565
13.5395	3696
13.5478	3657
13.5562	3742
13.5645	3698
13.5729	3690
13.5812	3734
13.5895	3648
13.5979	3669
13.6062	3616
13.6146	3667
13.6229	3598
13.6313	3697
13.6396	3657
13.648	3646
13.6563	3748
13.6646	3599
13.673	3697
13.6813	3689
13.6897	3683
13.698	3663
13.7064	3670
13.7147	3798
13.7231	3601
13.7314	3660
13.7398	3632
13.7481	3662
13.7565	3830
13.7648	3789
13.7731	3663
13.7815	3736
13.7898	3605
13.7982	3649
13.8065	3636
13.8149	3604
13.8232	3680
13.8316	3627
13.8399	3533
13.8483	3732
13.8566	3652
13.865	3618
13.8733	3639
13.8817	3665
13.89	3570
13.8983	3654
13.9067	3794
13.915	3713
13.9234	3700
13.9317	3652
13.9401	3617
13.9484	3568
13.9568	3646
13.9651	3603
13.9734	3635
13.9818	3665
13.9901	3707
13.9985	3560
14.0068	3677
14.0152	3645
14.0235	3721
14.0319	3609
14.0402	3650
14.0486	3694
14.0569	3577
14.0653	3702
14.0736	3729
14.082	3708
14.0903	3578
14.0986	3659
14.107	3665
14.1153	3554
14.1237	3624
14.132	3589
14.1404	3491
14.1487	3604
14.1571	3658
14.1654	3675
14.1738	3656
14.1821	3572
14.1905	3595
14.1988	3606
14.2071	3502
14.2155	3627
14.2238	3590
14.2322	3616
14.2405	3669
14.2489	3597
14.2572	3739
14.2656	3625
14.2739	3629
14.2823	3707
14.2906	3706
14.2989	3496
14.3073	3559
14.3156	3602
14.324	3543
14.3323	3592
14.3407	3562
14.349	3556
14.3574	3644
14.3657	3698
14.3741	3622
14.3824	3525
14.3908	3636
14.3991	3645
14.4075	3545
14.4158	3577
14.4241	3607
14.4325	3658
14.4408	3580
14.4492	3647
14.4575	3604
14.4659	3606
14.4742	3580
14.4826	3574
14.4909	3533
14.4992	3544
14.5076	3692
14.5159	3654
14.5243	3653
14.5326	3596
14.541	3620
14.5493	3571
14.5577	3582
14.566	3620
14.5744	3550
14.5827	3604
14.5911	3602
14.5994	3489
14.6077	3534
14.6161	3554
14.6244	3630
14.6328	3669
14.6411	3545
14.6495	3563
14.6578	3576
14.6662	3627
14.6745	3614
14.6829	3597
14.6912	3564
14.6996	3660
14.7079	3548
14.7163	3545
14.7246	3630
14.7329	3490
14.7413	3537
14.7496	3645
14.758	3572
14.7663	3573
14.7747	3731
14.783	3645
14.7914	3569
14.7997	3601
14.808	3508
14.8164	3565
14.8247	3574
14.8331	3599
14.8414	3598
14.8498	3498
14.8581	3638
14.8665	3490
14.8748	3606
14.8832	3548
14.8915	3477
14.8999	3613
14.9082	3610
14.9166	3560
14.9249	3545
14.9332	3647
14.9416	3631
14.9499	3632
14.9583	3598
14.9666	3662
14.975	3553
14.9833	3590
14.9917	3627
15	3453
15.0084	3592
15.0167	3630
15.0251	3636
15.0334	3584
15.0417	3542
15.0501	3537
15.0584	3556
15.0668	3568
15.0751	3611
15.0835	3461
15.0918	3595
15.1002	3606
15.1085	3594
15.1168	3545
15.1252	3723
15.1335	3525
15.1419	3589
15.1502	3574
15.1586	3459
15.1669	3638
15.1753	3618
15.1836	3634
15.192	3488
15.2003	3697
15.2087	3549
15.217	3625
15.2254	3794
15.2337	3560
15.242	3603
15.2504	3550
15.2587	3620
15.2671	3558
15.2754	3687
15.2838	3632
15.2921	3470
15.3005	3504
15.3088	3537
15.3172	3606
15.3255	3587
15.3338	3484
15.3422	3463
15.3505	3673
15.3589	3510
15.3672	3476
15.3756	3514
15.3839	3472
15.3923	3586
15.4006	3553
15.409	3508
15.4173	3514
15.4257	3497
15.434	3570
15.4423	3636
15.4507	3527
15.459	3636
15.4674	3611
15.4757	3559
15.4841	3563
15.4924	3536
15.5008	3623
15.5091	3541
15.5175	3509
15.5258	3552
15.5342	3486
15.5425	3547
15.5509	3538
15.5592	3500
15.5675	3555
15.5759	3594
15.5842	3577
15.5926	3444
15.6009	3560
15.6093	3482
15.6176	3570
15.626	3580
15.6343	3635
15.6426	3538
15.651	3523
15.6593	3444
15.6677	3519
15.676	3567
15.6844	3714
15.6927	3453
15.7011	3592
15.7094	3534
15.7178	3580
15.7261	3575
15.7345	3506
15.7428	3685
15.7512	3540
15.7595	3629
15.7678	3476
15.7762	3506
15.7845	3615
15.7929	3592
15.8012	3594
15.8096	3538
15.8179	3501
15.8263	3622
15.8346	3547
15.843	3479
15.8513	3486
15.8597	3525
15.868	3562
15.8763	3540
15.8847	3504
15.893	3500
15.9014	3544
15.9097	3564
15.9181	3593
15.9264	3542
15.9348	3622
15.9431	3552
15.9514	3605
15.9598	3624
15.9681	3584
15.9765	3603
15.9848	3555
15.9932	3520
16.0015	3605
16.0099	3516
16.0182	3603
16.0266	3524
16.0349	3585
16.0433	3533
16.0516	3611
16.06	3609
16.0683	3448
16.0766	3508
16.085	3557
16.0933	3524
16.1017	3612
16.11	3560
16.1184	3541
16.1267	3607
16.1351	3626
16.1434	3453
16.1518	3549
16.1601	3484
16.1684	3552
16.1768	3537
16.1851	3615
16.1935	3534
16.2018	3617
16.2102	3508
16.2185	3651
16.2269	3590
16.2352	3526
16.2436	3600
16.2519	3552
16.2603	3596
16.2686	3528
16.2769	3651
16.2853	3590
16.2936	3506
16.302	3485
16.3103	3610
16.3187	3651
16.327	3587
16.3354	3612
16.3437	3584
16.3521	3605
16.3604	3602
16.3687	3479
16.3771	3681
16.3854	3599
16.3938	3599
16.4021	3636
16.4105	3592
16.4188	3585
16.4272	3570
16.4355	3574
16.4439	3595
16.4522	3513
16.4606	3705
16.4689	3597
16.4773	3556
16.4856	3585
16.4939	3615
16.5023	3619
16.5106	3442
16.519	3585
16.5273	3655
16.5357	3488
16.544	3609
16.5524	3569
16.5607	3629
16.5691	3603
16.5774	3581
16.5858	3646
16.5941	3465
16.6024	3647
16.6108	3608
16.6191	3665
16.6275	3597
16.6358	3461
16.6442	3588
16.6525	3625
16.6609	3517
16.6692	3626
16.6776	3469
16.6859	3540
16.6943	3529
16.7026	3592
16.7109	3620
16.7193	3664
16.7276	3636
16.736	3583
16.7443	3642
16.7527	3534
16.761	3640
16.7694	3573
16.7777	3587
16.786	3452
16.7944	3450
16.8027	3566
16.8111	3487
16.8194	3505
16.8278	3624
16.8361	3662
16.8445	3698
16.8528	3407
16.8612	3576
16.8695	3511
16.8779	3503
16.8862	3457
16.8945	3553
16.9029	3521
16.9112	3609
16.9196	3488
16.9279	3546
16.9363	3574
16.9446	3654
16.953	3626
16.9613	3534
16.9697	3602
16.978	3703
16.9864	3520
16.9947	3679
17.0031	3694
17.0114	3584
17.0197	3582
17.0281	3570
17.0364	3485
17.0448	3574
17.0531	3600
17.0615	3539
17.0698	3629
17.0782	3591
17.0865	3536
17.0949	3454
17.1032	3560
17.1116	3581
17.1199	3481
17.1282	3618
17.1366	3669
17.1449	3528
17.1533	3658
17.1616	3549
17.17	3552
17.1783	3502
17.1867	3568
17.195	3542
17.2034	3614
17.2117	3553
17.22	3591
17.2284	3484
17.2367	3506
17.2451	3507
17.2534	3531
17.2618	3540
17.2701	3390
17.2785	3556
17.2868	3568
17.2952	3462
17.3035	3558
17.3118	3533
17.3202	3419
17.3285	3546
17.3369	3570
17.3452	3460
17.3536	3558
17.3619	3582
17.3703	3654
17.3786	3440
17.387	3487
17.3953	3637
17.4037	3555
17.412	3605
17.4203	3606
17.4287	3477
17.437	3555
17.4454	3534
17.4537	3502
17.4621	3562
17.4704	3584
17.4788	3574
17.4871	3447
17.4955	3502
17.5038	3475
17.5121	3456
17.5205	3608
17.5288	3497
17.5372	3624
17.5455	3483
17.5539	3555
17.5622	3538
17.5706	3519
17.5789	3581
17.5873	3547
17.5956	3547
17.604	3524
17.6123	3610
17.6207	3488
17.629	3476
17.6373	3535
17.6457	3550
17.654	3501
17.6624	3474
17.6707	3490
17.6791	3514
17.6874	3485
17.6958	3573
17.7041	3457
17.7125	3522
17.7208	3539
17.7292	3610
17.7375	3431
17.7458	3533
17.7542	3596
17.7625	3629
17.7709	3561
17.7792	3417
17.7876	3642
17.7959	3577
17.8043	3509
17.8126	3563
17.821	3564
17.8293	3449
17.8377	3456
17.846	3664
17.8543	3512
17.8627	3631
17.871	3615
17.8794	3413
17.8877	3623
17.8961	3598
17.9044	3489
17.9128	3573
17.9211	3451
17.9294	3521
17.9378	3416
17.9461	3537
17.9545	3500
17.9628	3623
17.9712	3470
17.9795	3518
17.9879	3485
17.9962	3557
18.0046	3544
18.0129	3522
18.0213	3557
18.0296	3587
18.0379	3533
18.0463	3456
18.0546	3512
18.063	3500
18.0713	3445
18.0797	3536
18.088	3502
18.0964	3471
18.1047	3583
18.1131	3530
18.1214	3529
18.1298	3562
18.1381	3503
18.1465	3464
18.1548	3539
18.1631	3650
18.1715	3616
18.1798	3488
18.1882	3523
18.1965	3539
18.2049	3583
18.2132	3517
18.2216	3540
18.2299	3478
18.2383	3459
18.2466	3546
18.255	3539
18.2633	3506
18.2716	3560
18.28	3506
18.2883	3660
18.2967	3575
18.305	3506
18.3134	3530
18.3217	3457
18.3301	3486
18.3384	3459
18.3468	3503
18.3551	3469
18.3634	3583
18.3718	3535
18.3801	3499
18.3885	3591
18.3968	3538
18.4052	3484
18.4135	3547
18.4219	3421
18.4302	3539
18.4386	3464
18.4469	3457
18.4552	3397
18.4636	3635
18.4719	3465
18.4803	3537
18.4886	3491
18.497	3576
18.5053	3586
18.5137	3484
18.522	3519
18.5304	3520
18.5387	3478
18.5471	3600
18.5554	3560
18.5637	3491
18.5721	3434
18.5804	3544
18.5888	3516
18.5971	3577
18.6055	3532
18.6138	3589
18.6222	3496
18.6305	3514
18.6389	3550
18.6472	3508
18.6556	3461
18.6639	3594
18.6722	3501
18.6806	3530
18.6889	3525
18.6973	3450
18.7056	3427
18.714	3488
18.7223	3544
18.7307	3479
18.739	3542
18.7474	3438
18.7557	3525
18.7641	3623
18.7724	3524
18.7807	3488
18.7891	3523
18.7974	3515
18.8058	3644
18.8141	3446
18.8225	3695
18.8308	3417
18.8392	3362
18.8475	3431
18.8559	3562
18.8642	3499
18.8726	3545
18.8809	3466
18.8892	3442
18.8976	3541
18.9059	3623
18.9143	3489
18.9226	3470
18.931	3533
18.9393	3521
18.9477	3474
18.956	3472
18.9644	3449
18.9727	3417
18.981	3511
18.9894	3438
18.9977	3483
19.0061	3486
19.0144	3479
19.0228	3579
19.0311	3550
19.0395	3491
19.0478	3403
19.0562	3416
19.0645	3432
19.0728	3538
19.0812	3451
19.0895	3386
19.0979	3453
19.1062	3410
19.1146	3404
19.1229	3368
19.1313	3386
19.1396	3422
19.148	3366
19.1563	3485
19.1647	3476
19.173	3391
19.1813	3465
19.1897	3335
19.198	3474
19.2064	3449
19.2147	3487
19.2231	3534
19.2314	3423
19.2398	3472
19.2481	3413
19.2565	3283
19.2648	3313
19.2732	3443
19.2815	3378
19.2899	3397
19.2982	3324
19.3065	3478
19.3149	3270
19.3232	3408
19.3316	3453
19.3399	3376
19.3483	3373
19.3566	3487
19.365	3389
19.3733	3423
19.3817	3415
19.39	3389
19.3984	3405
19.4067	3440
19.415	3457
19.4234	3369
19.4317	3313
19.4401	3391
19.4484	3330
19.4568	3362
19.4651	3431
19.4735	3433
19.4818	3349
19.4901	3336
19.4985	3497
19.5068	3415
19.5152	3518
19.5235	3371
19.5319	3489
19.5402	3383
19.5486	3470
19.5569	3454
19.5653	3387
19.5736	3413
19.582	3240
19.5903	3361
19.5986	3404
19.607	3461
19.6153	3355
19.6237	3297
19.632	3379
19.6404	3314
19.6487	3336
19.6571	3374
19.6654	3302
19.6738	3403
19.6821	3383
19.6905	3403
19.6988	3339
19.7071	3331
19.7155	3462
19.7238	3279
19.7322	3277
19.7405	3379
19.7489	3395
19.7572	3333
19.7656	3464
19.7739	3381
19.7823	3343
19.7906	3300
19.799	3370
19.8073	3354
19.8157	3381
19.824	3443
19.8323	3272
19.8407	3352
19.849	3511
19.8574	3467
19.8657	3350
19.8741	3311
19.8824	3293
19.8908	3397
19.8991	3382
19.9075	3239
19.9158	3290
19.9242	3398
19.9325	3311
19.9408	3301
19.9492	3373
19.9575	3336
19.9659	3345
19.9742	3338
19.9826	3252
19.9909	3345
19.9993	3244
20.0076	3366
20.016	3390
20.0243	3301
20.0326	3411
20.041	3315
20.0493	3395
20.0577	3468
20.066	3275
20.0744	3312
20.0827	3412
20.0911	3373
20.0994	3298
20.1078	3380
20.1161	3395
20.1244	3466
20.1328	3311
20.1411	3291
20.1495	3452
20.1578	3270
20.1662	3319
20.1745	3185
20.1829	3409
20.1912	3302
20.1996	3273
20.2079	3319
20.2162	3422
20.2246	3318
20.2329	3290
20.2413	3279
20.2496	3438
20.258	3328
20.2663	3380
20.2747	3317
20.283	3355
20.2914	3343
20.2997	3361
20.3081	3378
20.3164	3221
20.3248	3288
20.3331	3274
20.3414	3292
20.3498	3302
20.3581	3319
20.3665	3331
20.3748	3411
20.3832	3369
20.3915	3322
20.3999	3310
20.4082	3261
20.4166	3313
20.4249	3351
20.4333	3250
20.4416	3323
20.4499	3300
20.4583	3366
20.4666	3366
20.475	3402
20.4833	3340
20.4917	3366
20.5	3330
20.5084	3116
20.5167	3256
20.5251	3296
20.5334	3330
20.5418	3252
20.5501	3288
20.5584	3385
20.5668	3251
20.5751	3332
20.5835	3324
20.5918	3302
20.6002	3328
20.6085	3318
20.6169	3317
20.6252	3302
20.6335	3392
20.6419	3222
20.6502	3355
20.6586	3343
20.6669	3259
[truncated: 7,118 more rows]

## Sheet: figureS3
	Co3O4@C		PDF#42-1467		PDF#42-1467		PDF#42-1467		PDF#42-1467		PDF#42-1467		PDF#42-1467		PDF#42-1467		PDF#42-1467		PDF#42-1467		PDF#42-1467
degree	intensity	degree	intensity	degree	intensity	degree	intensity	degree	intensity	degree	intensity	degree	intensity	degree	intensity	degree	intensity	degree	intensity	degree	intensity
4	4966	19	0	31.271	0	36.852	0	38.541	0	44.808	0	55.655	0	59.357	0	65.236	0	77.338	0	78.403	0
4.00835	4816	19	95	31.271	170	36.852	500	38.541	45	44.808	95	55.655	40	59.357	145	65.236	170	77.338	35	78.403	20
4.01669	5007
4.02504	4885
4.03338	4865
4.04173	4628
4.05008	4843
4.05842	4807
4.06677	4745
4.07511	4859
4.08346	4882
4.09181	4703
4.10015	4767
4.1085	4695
4.11684	4638
4.12519	4618
4.13354	4785
4.14188	4573
4.15023	4644
4.15857	4530
4.16692	4541
4.17527	4515
4.18361	4347
4.19196	4525
4.2003	4549
4.20865	4500
4.217	4467
4.22534	4339
4.23369	4557
4.24203	4501
4.25038	4608
4.25873	4482
4.26707	4490
4.27542	4443
4.28376	4492
4.29211	4342
4.30046	4486
4.3088	4263
4.31715	4407
4.32549	4343
4.33384	4309
4.34218	4291
4.35053	4312
4.35888	4310
4.36722	4147
4.37557	4375
4.38392	4287
4.39226	4130
4.40061	4272
4.40895	4147
4.4173	4190
4.42565	4319
4.43399	4317
4.44234	4199
4.45068	4192
4.45903	4126
4.46737	4261
4.47572	4258
4.48407	4094
4.49241	4254
4.50076	4033
4.5091	4006
4.51745	4189
4.5258	4072
4.53414	4157
4.54249	4149
4.55084	3928
4.55918	4172
4.56753	4153
4.57587	4164
4.58422	4085
4.59257	4058
4.60091	4015
4.60926	3995
4.6176	4048
4.62595	4091
4.63429	4016
4.64264	3925
4.65099	3948
4.65933	3916
4.66768	3825
4.67603	4015
4.68437	3930
4.69272	3937
4.70106	3985
4.70941	3846
4.71776	4049
4.7261	3999
4.73445	3889
4.74279	3969
4.75114	3801
4.75948	3828
4.76783	3882
4.77618	3980
4.78452	3887
4.79287	3856
4.80122	3872
4.80956	3862
4.81791	3852
4.82625	3794
4.8346	3886
4.84295	3969
4.85129	3802
4.85964	3813
4.86798	3770
4.87633	3780
4.88467	3777
4.89302	3667
4.90137	3741
4.90971	3708
4.91806	3700
4.9264	3856
4.93475	3682
4.9431	3828
4.95144	3797
4.95979	3701
4.96814	3631
4.97648	3611
4.98483	3796
4.99317	3704
5.00152	3569
5.00986	3701
5.01821	3596
5.02656	3685
5.0349	3699
5.04325	3600
5.05159	3500
5.05994	3521
5.06829	3741
5.07663	3367
5.08498	3480
5.09333	3597
5.10167	3694
5.11002	3446
5.11836	3525
5.12671	3559
5.13506	3584
5.1434	3433
5.15175	3534
5.16009	3507
5.16844	3457
5.17678	3428
5.18513	3375
5.19348	3636
5.20182	3442
5.21017	3655
5.21851	3506
5.22686	3503
5.23521	3549
5.24355	3506
5.2519	3555
5.26024	3468
5.26859	3543
5.27694	3371
5.28528	3422
5.29363	3346
5.30197	3424
5.31032	3263
5.31867	3454
5.32701	3418
5.33536	3456
5.3437	3387
5.35205	3559
5.3604	3424
5.36874	3345
5.37709	3500
5.38544	3488
5.39378	3413
5.40213	3310
5.41047	3392
5.41882	3543
5.42717	3505
5.43551	3328
5.44386	3384
5.4522	3316
5.46055	3320
5.46889	3276
5.47724	3299
5.48559	3367
5.49393	3338
5.50228	3346
5.51062	3333
5.51897	3414
5.52732	3167
5.53566	3259
5.54401	3301
5.55235	3405
5.5607	3259
5.56905	3286
5.57739	3202
5.58574	3326
5.59408	3219
5.60243	3258
5.61078	3265
5.61912	3165
5.62747	3216
5.63581	3311
5.64416	3057
5.65251	3188
5.66085	3312
5.6692	3192
5.67754	3258
5.68589	3291
5.69424	3208
5.70258	3237
5.71093	3242
5.71927	3203
5.72762	3125
5.73597	3328
5.74431	3225
5.75266	3083
5.761	3052
5.76935	2972
5.7777	3100
5.78604	3247
5.79439	3268
5.80273	3248
5.81108	3063
5.81943	3070
5.82777	3157
5.83612	3125
5.84446	3153
5.85281	3182
5.86116	3073
5.8695	3224
5.87785	3172
5.88619	3118
5.89454	3182
5.90289	3023
5.91123	3181
5.91958	3068
5.92792	3149
5.93627	3226
5.94462	3126
5.95296	3068
5.96131	3022
5.96965	3072
5.978	3097
5.98635	2885
5.99469	3052
6.00304	2968
6.01138	3159
6.01973	3154
6.02808	3015
6.03642	3005
6.04477	3096
6.05311	2895
6.06146	3032
6.06981	3024
6.07815	3008
6.0865	2940
6.09484	2998
6.10319	2750
6.11154	2913
6.11988	3003
6.12823	3027
6.13657	2981
6.14492	2957
6.15327	2879
6.16161	3076
6.16996	2895
6.1783	2881
6.18665	2882
6.19499	2994
6.20334	3078
6.21169	3012
6.22003	2798
6.22838	2966
6.23672	2947
6.24507	3001
6.25342	2921
6.26176	2869
6.27011	2915
6.27846	2913
6.2868	2897
6.29515	2998
6.30349	2851
6.31184	2728
6.32019	2874
6.32853	2938
6.33688	2814
6.34522	2823
6.35357	2765
6.36191	2976
6.37026	2879
6.37861	2959
6.38695	2818
6.3953	2859
6.40365	2672
6.41199	2765
6.42034	2838
6.42868	2819
6.43703	2775
6.44538	2799
6.45372	2697
6.46207	2756
6.47041	2726
6.47876	2759
6.4871	2792
6.49545	2817
6.5038	3059
6.51214	2787
6.52049	2887
6.52883	2756
6.53718	2722
6.54553	2691
6.55387	2780
6.56222	2755
6.57057	2818
6.57891	2808
6.58726	2912
6.5956	2598
6.60395	2795
6.61229	2744
6.62064	2667
6.62899	2718
6.63733	2716
6.64568	2743
6.65402	2705
6.66237	2711
6.67072	2816
6.67906	2592
6.68741	2730
6.69576	2628
6.7041	2728
6.71245	2727
6.72079	2715
6.72914	2786
6.73748	2603
6.74583	2649
6.75418	2695
6.76252	2744
6.77087	2664
6.77921	2648
6.78756	2670
6.79591	2654
6.80425	2770
6.8126	2698
6.82095	2626
6.82929	2850
6.83764	2625
6.84598	2649
6.85433	2705
6.86268	2580
6.87102	2528
6.87937	2603
6.88771	2596
6.89606	2567
6.9044	2544
6.91275	2738
6.9211	2676
6.92944	2736
6.93779	2627
6.94613	2583
6.95448	2653
6.96283	2581
6.97117	2667
6.97952	2543
6.98786	2573
6.99621	2595
7.00456	2589
7.0129	2609
7.02125	2556
7.02959	2613
7.03794	2492
7.04629	2484
7.05463	2592
7.06298	2617
7.07132	2534
7.07967	2544
7.08802	2472
7.09636	2630
7.10471	2531
7.11305	2600
7.1214	2653
7.12975	2407
7.13809	2482
7.14644	2577
7.15478	2579
7.16313	2493
7.17148	2510
7.17982	2516
7.18817	2649
7.19651	2535
7.20486	2539
7.21321	2633
7.22155	2577
7.2299	2676
7.23824	2598
7.24659	2491
7.25494	2578
7.26328	2463
7.27163	2539
7.27997	2407
7.28832	2381
7.29667	2396
7.30501	2575
7.31336	2373
7.3217	2567
7.33005	2446
7.3384	2521
7.34674	2456
7.35509	2501
7.36343	2497
7.37178	2465
7.38013	2470
7.38847	2423
7.39682	2532
7.40516	2517
7.41351	2568
7.42186	2456
7.4302	2421
7.43855	2434
7.44689	2448
7.45524	2383
7.46359	2341
7.47193	2480
7.48028	2408
7.48862	2494
7.49697	2435
7.50532	2386
7.51366	2394
7.52201	2388
7.53035	2422
7.5387	2382
7.54705	2514
7.55539	2425
7.56374	2506
7.57208	2387
7.58043	2460
7.58878	2539
7.59712	2444
7.60547	2550
7.61381	2411
7.62216	2357
7.63051	2334
7.63885	2455
7.6472	2335
7.65554	2217
7.66389	2455
7.67224	2409
7.68058	2426
7.68893	2426
7.69727	2376
7.70562	2133
7.71397	2337
7.72231	2455
7.73066	2550
7.739	2371
7.74735	2366
7.7557	2437
7.76404	2431
7.77239	2407
7.78073	2532
7.78908	2258
7.79743	2303
7.80577	2329
7.81412	2332
7.82246	2304
7.83081	2359
7.83916	2327
7.8475	2315
7.85585	2340
7.86419	2297
7.87254	2331
7.88089	2412
7.88923	2337
7.89758	2276
7.90592	2286
7.91427	2356
7.92262	2338
7.93096	2297
7.93931	2298
7.94765	2249
7.956	2392
7.96434	2357
7.97269	2446
7.98104	2275
7.98938	2250
7.99773	2361
8.00608	2367
8.01442	2430
8.02277	2312
8.03111	2256
8.03946	2285
8.04781	2266
8.05615	2231
8.0645	2343
8.07284	2467
8.08119	2419
8.08954	2239
8.09788	2239
8.10623	2090
8.11457	2274
8.12292	2316
8.13127	2335
8.13961	2224
8.14796	2361
8.1563	2186
8.16465	2160
8.173	2134
8.18134	2287
8.18969	2264
8.19803	2319
8.20638	2119
8.21472	2258
8.22307	2249
8.23142	2130
8.23976	2241
8.24811	2262
8.25646	2313
8.2648	2167
8.27315	2121
8.28149	2318
8.28984	2215
8.29819	2276
8.30653	2295
8.31488	2219
8.32322	2286
8.33157	2095
8.33991	2304
8.34826	2304
8.35661	2180
8.36495	2177
8.3733	2314
8.38165	2264
8.38999	2229
8.39834	2211
8.40668	2219
8.41503	2140
8.42338	2290
8.43172	2300
8.44007	2283
8.44841	2183
8.45676	2305
8.4651	2188
8.47345	2182
8.4818	2227
8.49014	2218
8.49849	2176
8.50684	2190
8.51518	2093
8.52353	2193
8.53187	2082
8.54022	2262
8.54857	2183
8.55691	2220
8.56526	2114
8.5736	2271
8.58195	2151
8.59029	2172
8.59864	2124
8.60699	2121
8.61533	2042
8.62368	2126
8.63203	2213
8.64037	2252
8.64872	2086
8.65706	2161
8.66541	2084
8.67375	2210
8.6821	2145
8.69045	2196
8.69879	2023
8.70714	2294
8.71548	2258
8.72383	2064
8.73218	2251
8.74052	2203
8.74887	2215
8.75722	2223
8.76556	2139
8.77391	1991
8.78225	2088
8.7906	2104
8.79894	2084
8.80729	2199
8.81564	2107
8.82398	2145
8.83233	2129
8.84067	2167
8.84902	2131
8.85737	2053
8.86571	2196
8.87406	2169
8.8824	2173
8.89075	1977
8.8991	2094
8.90744	2131
8.91579	2036
8.92413	2106
8.93248	2157
8.94083	2137
8.94917	2029
8.95752	2188
8.96586	2040
8.97421	2199
8.98256	2113
8.9909	2129
8.99925	2064
9.00759	2004
9.01594	2036
9.02429	2157
9.03263	2138
9.04098	2115
9.04932	2102
9.05767	2002
9.06602	2250
9.07436	2121
9.08271	2110
9.09105	2051
9.0994	2110
9.10775	2099
9.11609	1944
9.12444	2038
9.13278	2132
9.14113	2060
9.14948	2000
9.15782	2040
9.16617	2122
9.17451	2232
9.18286	2160
9.19121	2087
9.19955	1979
9.2079	1955
9.21624	2241
9.22459	2072
9.23294	2080
9.24128	2095
9.24963	2134
9.25797	2092
9.26632	2194
9.27467	2083
9.28301	2066
9.29136	2069
9.2997	2165
9.30805	2021
9.3164	2068
9.32474	1955
9.33309	1976
9.34143	1963
9.34978	2004
9.35813	2020
9.36647	2031
9.37482	2074
9.38316	2037
9.39151	2039
9.39986	2017
9.4082	2201
9.41655	2048
9.42489	1990
9.43324	1971
9.44159	2038
9.44993	1977
9.45828	1909
9.46662	2022
9.47497	2091
9.48331	1934
9.49166	2020
9.50001	2073
9.50835	2030
9.5167	1881
9.52505	2209
9.53339	1973
9.54174	2052
9.55008	2072
9.55843	2153
9.56677	2002
9.57512	2011
9.58347	2099
9.59181	2045
9.60016	2041
9.6085	2142
9.61685	2056
9.6252	1988
9.63354	1932
9.64189	2001
9.65024	2017
9.65858	1964
9.66693	2113
9.67527	1977
9.68362	2019
9.69196	2061
9.70031	2012
9.70866	1920
9.717	1994
9.72535	1982
9.7337	2048
9.74204	1977
9.75039	1922
9.75873	1935
9.76708	2002
9.77543	1954
9.78377	1982
9.79212	1960
9.80046	2027
9.80881	2090
9.81715	1982
9.8255	1853
9.83385	1936
9.84219	2019
9.85054	1960
9.85889	2013
9.86723	1922
9.87558	2082
9.88392	1800
9.89227	2027
9.90062	1885
9.90896	1918
9.91731	2034
9.92565	1972
9.934	2035
9.94235	1934
9.95069	1954
9.95904	2012
9.96738	1902
9.97573	1945
9.98408	1954
9.99242	2002
10.0008	2017
10.0091	2066
10.0175	1854
10.0258	1987
10.0342	1941
10.0425	2125
10.0508	1985
10.0592	2196
10.0675	2009
10.0759	2020
10.0842	2000
10.0926	1969
10.1009	1970
10.1093	2040
10.1176	1933
10.1259	1969
10.1343	1988
10.1426	2045
10.151	2049
10.1593	2113
10.1677	1978
10.176	2005
10.1844	1962
10.1927	1977
10.2011	2004
10.2094	1925
10.2178	1916
10.2261	1911
10.2345	1985
10.2428	2001
10.2511	1976
10.2595	1945
10.2678	1883
10.2762	1942
10.2845	1891
10.2929	1935
10.3012	1917
10.3096	2078
10.3179	1911
10.3263	2120
10.3346	1963
10.343	1990
10.3513	1843
10.3596	1962
10.368	1930
10.3763	1955
10.3847	1822
10.393	1903
10.4014	1953
10.4097	1953
10.4181	2099
10.4264	1934
10.4347	1993
10.4431	1934
10.4514	1821
10.4598	1957
10.4681	2047
10.4765	1906
10.4848	2062
10.4932	1951
10.5015	1937
10.5099	2017
10.5182	1869
10.5266	1827
10.5349	1997
10.5433	1886
10.5516	1772
10.5599	1986
10.5683	1950
10.5766	2008
10.585	1829
10.5933	1929
10.6017	1993
10.61	1923
10.6184	1852
10.6267	1874
10.6351	1939
10.6434	2085
10.6517	1975
10.6601	1953
10.6684	1979
10.6768	1922
10.6851	1803
10.6935	1885
10.7018	1967
10.7102	1994
10.7185	1953
10.7269	1915
10.7352	2038
10.7436	1896
10.7519	1889
10.7602	1848
10.7686	1886
10.7769	1887
10.7853	1954
10.7936	1957
10.802	1791
10.8103	1840
10.8187	1958
10.827	1957
10.8354	1940
10.8437	1932
10.8521	1925
10.8604	1921
10.8688	1988
10.8771	1842
10.8854	1964
10.8938	1935
10.9021	1884
10.9105	1927
10.9188	1950
10.9272	1909
10.9355	1919
10.9439	1895
10.9522	1856
10.9605	1903
10.9689	1997
10.9772	1820
10.9856	2002
10.9939	2047
11.0023	1915
11.0106	1869
11.019	1885
11.0273	1966
11.0357	1828
11.044	1810
11.0524	1880
11.0607	1901
11.0691	1905
11.0774	1942
11.0857	1922
11.0941	1774
11.1024	1899
11.1108	1953
11.1191	1953
11.1275	1998
11.1358	1779
11.1442	1870
11.1525	1919
11.1609	1931
11.1692	1918
11.1776	1886
11.1859	1952
11.1942	2072
11.2026	1977
11.2109	1903
11.2193	1920
11.2276	1901
11.236	2104
11.2443	1984
11.2527	1840
11.261	1852
11.2693	1978
11.2777	1859
11.286	1943
11.2944	1951
11.3027	1895
11.3111	1933
11.3194	2100
11.3278	1892
11.3361	1857
11.3445	1868
11.3528	1968
11.3612	1874
11.3695	1972
11.3779	1940
11.3862	1836
11.3945	1919
11.4029	1887
11.4112	1934
11.4196	1964
11.4279	1998
11.4363	1955
11.4446	1934
11.453	1966
11.4613	1805
11.4697	1906
11.478	1967
11.4863	1962
11.4947	1887
11.503	2029
11.5114	1858
11.5197	1894
11.5281	1847
11.5364	1847
11.5448	1834
11.5531	1948
11.5615	1947
11.5698	1958
11.5782	1869
11.5865	1916
11.5948	1949
11.6032	1899
11.6115	1930
11.6199	1959
11.6282	1941
11.6366	1937
11.6449	1878
11.6533	1924
11.6616	1881
11.67	1734
11.6783	1881
11.6867	1926
11.695	2142
11.7033	1864
11.7117	1881
11.72	1876
11.7284	1740
11.7367	2073
11.7451	1774
11.7534	1834
11.7618	1923
11.7701	1965
11.7785	1943
11.7868	1910
11.7951	1880
11.8035	1987
11.8118	1900
11.8202	1882
11.8285	1746
11.8369	1850
11.8452	1857
11.8536	1887
11.8619	1906
11.8703	1845
11.8786	1825
11.887	1998
11.8953	1924
11.9037	1907
11.912	1913
11.9203	1848
11.9287	1761
11.937	1912
11.9454	1954
11.9537	1935
11.9621	1894
11.9704	1861
11.9788	1881
11.9871	1979
11.9954	1855
12.0038	1867
12.0122	1741
12.0205	1899
12.0288	1974
12.0372	1884
12.0455	1964
12.0539	1958
12.0622	1928
12.0706	2033
12.0789	1812
12.0873	1869
12.0956	1847
12.1039	1929
12.1123	2006
12.1206	1863
12.129	1974
12.1373	1835
12.1457	1905
12.154	1842
12.1624	1931
12.1707	1947
12.1791	1797
12.1874	1897
12.1958	1913
12.2041	1882
12.2125	1940
12.2208	1935
12.2291	1897
12.2375	1848
12.2458	1909
12.2542	1801
12.2625	1857
12.2709	1956
12.2792	1958
12.2876	1888
12.2959	2044
12.3043	1840
12.3126	1859
12.3209	1963
12.3293	1839
12.3376	1885
12.346	1964
12.3543	1905
12.3627	1772
12.371	2005
12.3794	1806
12.3877	1892
12.3961	1905
12.4044	1891
12.4128	1990
12.4211	1839
12.4294	1948
12.4378	1863
12.4461	1871
12.4545	1785
12.4628	2030
12.4712	1898
12.4795	1990
12.4879	1932
12.4962	1896
12.5046	1829
12.5129	1900
12.5213	1835
12.5296	1917
12.5379	1881
12.5463	1997
12.5546	1814
12.563	1881
12.5713	1909
12.5797	1934
12.588	1950
12.5964	1887
12.6047	2030
12.6131	1904
12.6214	1930
12.6297	1809
12.6381	1826
12.6464	1912
12.6548	1949
12.6631	1880
12.6715	1851
12.6798	1972
12.6882	1897
12.6965	1813
12.7049	1886
12.7132	1924
12.7216	1679
12.7299	1901
12.7383	1758
12.7466	1797
12.7549	1966
12.7633	1954
12.7716	1958
12.78	1822
12.7883	1933
12.7967	1883
12.805	1839
12.8134	1882
12.8217	1763
12.83	1875
12.8384	1858
12.8468	1817
12.8551	1806
12.8634	1845
12.8718	1857
12.8801	1950
12.8885	1880
12.8968	1885
12.9052	1851
12.9135	1865
12.9219	1849
12.9302	1712
12.9385	1963
12.9469	1863
12.9552	1799
12.9636	1784
12.9719	1825
12.9803	1778
12.9886	1961
12.997	1826
13.0053	1955
13.0137	1859
13.022	1898
13.0304	1953
13.0387	1894
13.0471	1816
13.0554	1853
13.0637	1933
13.0721	1866
13.0804	1888
13.0888	1850
13.0971	1847
13.1055	1881
13.1138	1822
13.1222	1871
13.1305	1840
13.1389	1931
13.1472	1824
13.1555	1762
13.1639	2069
13.1722	1903
13.1806	1914
13.1889	1794
13.1973	1851
13.2056	1855
13.214	1952
13.2223	1876
13.2307	1894
13.239	1752
13.2474	1796
13.2557	1838
13.264	1865
13.2724	1866
13.2807	1801
13.2891	1898
13.2974	1983
13.3058	1768
13.3141	1909
13.3225	1882
13.3308	1750
13.3392	1907
13.3475	1815
13.3559	1851
13.3642	1730
13.3725	1873
13.3809	1931
13.3892	1912
13.3976	1846
13.4059	1803
13.4143	1893
13.4226	1767
13.431	1874
13.4393	1845
13.4477	1783
13.456	1799
13.4643	1898
13.4727	1801
13.481	1788
13.4894	1864
13.4977	1847
13.5061	1829
13.5144	1713
13.5228	1890
13.5311	1920
13.5395	1793
13.5478	1788
13.5562	1752
13.5645	1930
13.5729	1828
13.5812	1869
13.5895	1833
13.5979	1841
13.6062	1844
13.6146	1744
13.6229	1719
13.6313	1810
13.6396	1702
13.648	1828
13.6563	1710
13.6646	1941
13.673	1915
13.6813	1784
13.6897	1893
13.698	1791
13.7064	1893
13.7147	1764
13.7231	1854
13.7314	1827
13.7398	1796
13.7481	1698
13.7565	1844
13.7648	1940
13.7731	1894
13.7815	1782
13.7898	1846
13.7982	1742
13.8065	1747
13.8149	1763
13.8232	1969
13.8316	1691
13.8399	1908
13.8483	1927
13.8566	1672
13.865	1898
13.8733	1919
13.8817	1824
13.89	1822
13.8983	1952
13.9067	1874
13.915	1686
13.9234	1734
13.9317	1788
13.9401	1858
13.9484	1972
13.9568	1768
13.9651	1949
13.9734	1817
13.9818	1800
13.9901	1847
13.9985	1810
14.0068	1791
14.0152	1787
14.0235	1838
14.0319	1839
14.0402	1879
14.0486	1797
14.0569	1876
14.0653	1767
14.0736	1853
14.082	1857
14.0903	1725
14.0986	1804
14.107	1724
14.1153	1813
14.1237	1744
14.132	1795
14.1404	1784
14.1487	1716
14.1571	1977
14.1654	2024
14.1738	1789
14.1821	1796
14.1905	1637
14.1988	1787
14.2071	1777
14.2155	1804
14.2238	1833
14.2322	1931
14.2405	1803
14.2489	1776
14.2572	1747
14.2656	1895
14.2739	1770
14.2823	1819
14.2906	1739
14.2989	1690
14.3073	1848
14.3156	1821
14.324	1731
14.3323	1771
14.3407	1775
14.349	1795
14.3574	1881
14.3657	1763
14.3741	1835
14.3824	1806
14.3908	1779
14.3991	1770
14.4075	1819
14.4158	1818
14.4241	1711
14.4325	1754
14.4408	1719
14.4492	1748
14.4575	1771
14.4659	1852
14.4742	1760
14.4826	1805
14.4909	1782
14.4992	1795
14.5076	1845
14.5159	1670
14.5243	1770
14.5326	1860
14.541	1767
14.5493	1806
14.5577	1704
14.566	1803
14.5744	1773
14.5827	1764
14.5911	1713
14.5994	1824
14.6077	1734
14.6161	1704
14.6244	1766
14.6328	1717
14.6411	1843
14.6495	1732
14.6578	1730
14.6662	1788
14.6745	1873
14.6829	1742
14.6912	1798
14.6996	1752
14.7079	1654
14.7163	1804
14.7246	1908
14.7329	1721
14.7413	1821
14.7496	1618
14.758	1781
14.7663	1882
14.7747	1799
14.783	1769
14.7914	1783
14.7997	1822
14.808	1785
14.8164	1663
14.8247	1747
14.8331	1778
14.8414	1751
14.8498	1848
14.8581	1819
14.8665	1896
14.8748	1797
14.8832	1732
14.8915	1758
14.8999	1697
14.9082	1741
14.9166	1723
14.9249	1834
14.9332	1745
14.9416	1877
14.9499	1719
14.9583	1669
14.9666	1825
14.975	1786
14.9833	1751
14.9917	1776
15	1742
15.0084	1685
15.0167	1754
15.0251	1671
15.0334	1778
15.0417	1663
15.0501	1826
15.0584	1830
15.0668	1829
15.0751	1701
15.0835	1774
15.0918	1665
15.1002	1616
15.1085	1644
15.1168	1598
15.1252	1749
15.1335	1629
15.1419	1786
15.1502	1732
15.1586	1755
15.1669	1847
15.1753	1743
15.1836	1727
15.192	1749
15.2003	1672
15.2087	1780
15.217	1778
15.2254	1719
15.2337	1779
15.242	1752
15.2504	1695
15.2587	1727
15.2671	1736
15.2754	1819
15.2838	1821
15.2921	1634
15.3005	1882
15.3088	1712
15.3172	1667
15.3255	1772
15.3338	1766
15.3422	1888
15.3505	1757
15.3589	1810
15.3672	1662
15.3756	1731
15.3839	1698
15.3923	1674
15.4006	1685
15.409	1753
15.4173	1630
15.4257	1777
15.434	1922
15.4423	1764
15.4507	1774
15.459	1767
15.4674	1756
15.4757	1630
15.4841	1694
15.4924	1751
15.5008	1649
15.5091	1841
15.5175	1739
15.5258	1716
15.5342	1670
15.5425	1761
15.5509	1721
15.5592	1808
15.5675	1768
15.5759	1764
15.5842	1733
15.5926	1779
15.6009	1798
15.6093	1770
15.6176	1670
15.626	1691
15.6343	1760
15.6426	1777
15.651	1777
15.6593	1670
15.6677	1820
15.676	1889
15.6844	1709
15.6927	1694
15.7011	1724
15.7094	1791
15.7178	1678
15.7261	1609
15.7345	1647
15.7428	1699
15.7512	1807
15.7595	1709
15.7678	1716
15.7762	1714
15.7845	1728
15.7929	1753
15.8012	1683
15.8096	1778
15.8179	1654
15.8263	1856
15.8346	1711
15.843	1755
15.8513	1752
15.8597	1693
15.868	1727
15.8763	1837
15.8847	1790
15.893	1729
15.9014	1666
15.9097	1714
15.9181	1786
15.9264	1656
15.9348	1705
15.9431	1657
15.9514	1767
15.9598	1790
15.9681	1786
15.9765	1720
15.9848	1821
15.9932	1570
16.0015	1819
16.0099	1760
16.0182	1825
16.0266	1863
16.0349	1787
16.0433	1805
16.0516	1823
16.06	1644
16.0683	1737
16.0766	1827
16.085	1777
16.0933	1758
16.1017	1785
16.11	1708
16.1184	1825
16.1267	1846
16.1351	1640
16.1434	1699
16.1518	1666
16.1601	1802
16.1684	1826
16.1768	1731
16.1851	1855
16.1935	1752
16.2018	1775
16.2102	1637
16.2185	1766
16.2269	1720
16.2352	1625
16.2436	1777
16.2519	1813
16.2603	1638
16.2686	1759
16.2769	1747
16.2853	1849
16.2936	1713
16.302	1723
16.3103	1807
16.3187	1794
16.327	1689
16.3354	1786
16.3437	1690
16.3521	1799
16.3604	1662
16.3687	1691
16.3771	1819
16.3854	1798
16.3938	1741
16.4021	1793
16.4105	1717
16.4188	1630
16.4272	1863
16.4355	1763
16.4439	1687
16.4522	1792
16.4606	1736
16.4689	1743
16.4773	1780
16.4856	1726
16.4939	1744
16.5023	1959
16.5106	1751
16.519	1708
16.5273	1819
16.5357	1944
16.544	1720
16.5524	1747
16.5607	1874
16.5691	1737
16.5774	1755
16.5858	1679
16.5941	1806
16.6024	1759
16.6108	1758
16.6191	1765
16.6275	1805
16.6358	1713
16.6442	1786
16.6525	1735
16.6609	1738
16.6692	1750
16.6776	1713
16.6859	1707
16.6943	1831
16.7026	1850
16.7109	1683
16.7193	1830
16.7276	1719
16.736	1814
16.7443	1777
16.7527	1753
16.761	1705
16.7694	1746
16.7777	1701
16.786	1858
16.7944	1701
16.8027	1849
16.8111	1726
16.8194	1734
16.8278	1818
16.8361	1884
16.8445	1681
16.8528	1766
16.8612	1770
16.8695	1516
16.8779	1716
16.8862	1762
16.8945	1775
16.9029	1854
16.9112	1787
16.9196	1803
16.9279	1728
16.9363	1794
16.9446	1684
16.953	1711
16.9613	1776
16.9697	1708
16.978	1772
16.9864	1686
16.9947	1811
17.0031	1711
17.0114	1828
17.0197	1768
17.0281	1791
17.0364	1732
17.0448	1805
17.0531	1697
17.0615	1719
17.0698	1687
17.0782	1742
17.0865	1797
17.0949	1842
17.1032	1761
17.1116	1852
17.1199	1772
17.1282	1745
17.1366	1599
17.1449	1770
17.1533	1695
17.1616	1746
17.17	1720
17.1783	1783
17.1867	1877
17.195	1789
17.2034	1819
17.2117	1778
17.22	1761
17.2284	1697
17.2367	1779
17.2451	1685
17.2534	1770
17.2618	1811
17.2701	1785
17.2785	1670
17.2868	1696
17.2952	1760
17.3035	1715
17.3118	1804
17.3202	1738
17.3285	1757
17.3369	1606
17.3452	1766
17.3536	1770
17.3619	1792
17.3703	1675
17.3786	1643
17.387	1864
17.3953	1808
17.4037	1778
17.412	1763
17.4203	1698
17.4287	1639
17.437	1831
17.4454	1653
17.4537	1720
17.4621	1674
17.4704	1794
17.4788	1651
17.4871	1807
17.4955	1824
17.5038	1684
17.5121	1744
17.5205	1829
17.5288	1783
17.5372	1815
17.5455	1876
17.5539	1711
17.5622	1753
17.5706	1703
17.5789	1808
17.5873	1641
17.5956	1765
17.604	1641
17.6123	1712
17.6207	1603
17.629	1813
17.6373	1840
17.6457	1748
17.654	1754
17.6624	1732
17.6707	1718
17.6791	1710
17.6874	1777
17.6958	1766
17.7041	1799
17.7125	1547
17.7208	1815
17.7292	1695
17.7375	1775
17.7458	1806
17.7542	1815
17.7625	1758
17.7709	1709
17.7792	1798
17.7876	1621
17.7959	1671
17.8043	1757
17.8126	1678
17.821	1878
17.8293	1746
17.8377	1592
17.846	1721
17.8543	1664
17.8627	1747
17.871	1774
17.8794	1665
17.8877	1776
17.8961	1672
17.9044	1780
17.9128	1865
17.9211	1740
17.9294	1743
17.9378	1754
17.9461	1706
17.9545	1718
17.9628	1802
17.9712	1704
17.9795	1786
17.9879	1673
17.9962	1800
18.0046	1687
18.0129	1769
18.0213	1753
18.0296	1730
18.0379	1714
18.0463	1750
18.0546	1669
18.063	1688
18.0713	1680
18.0797	1781
18.088	1756
18.0964	1657
18.1047	1668
18.1131	1651
18.1214	1781
18.1298	1712
18.1381	1772
18.1465	1756
18.1548	1779
18.1631	1799
18.1715	1660
18.1798	1754
18.1882	1771
18.1965	1708
18.2049	1644
18.2132	1734
18.2216	1745
18.2299	1744
18.2383	1706
18.2466	1725
18.255	1860
18.2633	1607
18.2716	1826
18.28	1802
18.2883	1740
18.2967	1772
18.305	1775
18.3134	1801
18.3217	1760
18.3301	1786
18.3384	1872
18.3468	1829
18.3551	1736
18.3634	1694
18.3718	1796
18.3801	1832
18.3885	1787
18.3968	1827
18.4052	1685
18.4135	1752
18.4219	1735
18.4302	1828
18.4386	1777
18.4469	1820
18.4552	1876
18.4636	1762
18.4719	1625
18.4803	1863
18.4886	1665
18.497	1803
18.5053	1889
18.5137	1820
18.522	1701
18.5304	1778
18.5387	1773
18.5471	1918
18.5554	1694
18.5637	1764
18.5721	1864
18.5804	1796
18.5888	1803
18.5971	1754
18.6055	1889
18.6138	1835
18.6222	1886
18.6305	1798
18.6389	1813
18.6472	1756
18.6556	1667
18.6639	1741
18.6722	1828
18.6806	1805
18.6889	1715
18.6973	1785
18.7056	1834
18.714	1810
18.7223	1930
18.7307	1758
18.739	1818
18.7474	1776
18.7557	1774
18.7641	1711
18.7724	1629
18.7807	1818
18.7891	1817
18.7974	1810
18.8058	1857
18.8141	1872
18.8225	1863
18.8308	1800
18.8392	1719
18.8475	1792
18.8559	1902
18.8642	1827
18.8726	1866
18.8809	1770
18.8892	1807
18.8976	1784
18.9059	1936
18.9143	1760
18.9226	1804
18.931	1704
18.9393	1780
18.9477	1802
18.956	1766
18.9644	1852
18.9727	1762
18.981	1738
18.9894	1751
18.9977	1783
19.0061	1706
19.0144	1846
19.0228	1675
19.0311	1852
19.0395	1772
19.0478	1694
19.0562	1780
19.0645	1761
19.0728	1829
19.0812	1812
19.0895	1789
19.0979	1773
19.1062	1874
19.1146	1714
19.1229	1777
19.1313	1838
19.1396	1663
19.148	1758
19.1563	1738
19.1647	1660
19.173	1559
19.1813	1881
19.1897	1783
19.198	1722
19.2064	1746
19.2147	1694
19.2231	1748
19.2314	1608
19.2398	1667
19.2481	1720
19.2565	1656
19.2648	1818
19.2732	1677
19.2815	1782
19.2899	1701
19.2982	1621
19.3065	1720
19.3149	1633
19.3232	1709
19.3316	1751
19.3399	1680
19.3483	1657
19.3566	1672
19.365	1768
19.3733	1641
19.3817	1665
19.39	1604
19.3984	1708
19.4067	1690
19.415	1697
19.4234	1605
19.4317	1655
19.4401	1599
19.4484	1650
19.4568	1720
19.4651	1629
19.4735	1599
19.4818	1625
19.4901	1574
19.4985	1701
19.5068	1702
19.5152	1648
19.5235	1619
19.5319	1456
19.5402	1705
19.5486	1740
19.5569	1711
19.5653	1653
19.5736	1610
19.582	1537
19.5903	1580
19.5986	1553
19.607	1636
19.6153	1681
19.6237	1581
19.632	1557
19.6404	1491
19.6487	1474
19.6571	1556
19.6654	1675
19.6738	1629
19.6821	1522
19.6905	1650
19.6988	1502
19.7071	1614
19.7155	1512
19.7238	1515
19.7322	1652
19.7405	1637
19.7489	1563
19.7572	1547
19.7656	1475
19.7739	1731
19.7823	1552
19.7906	1609
19.799	1457
19.8073	1581
19.8157	1597
19.824	1556
19.8323	1613
19.8407	1606
19.849	1582
19.8574	1603
19.8657	1476
19.8741	1560
19.8824	1604
19.8908	1564
19.8991	1537
19.9075	1563
19.9158	1574
19.9242	1537
19.9325	1508
19.9408	1511
19.9492	1553
19.9575	1711
19.9659	1508
19.9742	1532
19.9826	1508
19.9909	1510
19.9993	1374
20.0076	1579
20.016	1591
20.0243	1518
20.0326	1559
20.041	1461
20.0493	1466
20.0577	1467
20.066	1553
20.0744	1495
20.0827	1515
20.0911	1488
20.0994	1533
20.1078	1436
20.1161	1640
20.1244	1442
20.1328	1380
20.1411	1521
20.1495	1567
20.1578	1592
20.1662	1515
20.1745	1572
20.1829	1523
20.1912	1551
20.1996	1530
20.2079	1496
20.2162	1486
20.2246	1500
20.2329	1481
20.2413	1440
20.2496	1424
20.258	1591
20.2663	1460
20.2747	1605
20.283	1578
20.2914	1564
20.2997	1528
20.3081	1537
20.3164	1504
20.3248	1480
20.3331	1468
20.3414	1539
20.3498	1440
20.3581	1397
20.3665	1426
20.3748	1508
20.3832	1512
20.3915	1480
20.3999	1487
20.4082	1391
20.4166	1422
20.4249	1377
20.4333	1597
20.4416	1479
20.4499	1545
20.4583	1515
20.4666	1544
20.475	1408
20.4833	1564
20.4917	1484
20.5	1463
20.5084	1476
20.5167	1634
20.5251	1584
20.5334	1513
20.5418	1490
20.5501	1504
20.5584	1429
20.5668	1428
20.5751	1527
20.5835	1412
20.5918	1538
20.6002	1464
20.6085	1559
20.6169	1535
20.6252	1574
20.6335	1568
20.6419	1474
20.6502	1406
20.6586	1528
20.6669	1532
[truncated: 7,118 more rows]

[truncated: 50 more sheets: figureS4, figureS7, figureS10a, figureS10b, figureS10c, figure11a, figureS11b, figureS11c, figureS12a, figureS12b, figureS12c, figureS12d, figureS13a, figureS13b, figureS13c, figureS13d, figureS13e, figureS13f, figureS13g, figureS13h …]
