# Supplementary material for: Sustainable oxygen evolution electrocatalysis in aqueous 1 M H2SO4 with earth abundant nanostructured Co3O4
Source: Nat Commun. 2022 Jul 27;13:4341. doi: 10.1038/s41467-022-32024-6 (PMC9329283; doi:10.1038/s41467-022-32024-6)
Supplement: Supplementary file 3 — Source Data [file 41467_2022_32024_MOESM3_ESM.zip › Source Data/Source Data file 3.xlsx]

## Sheet: Figure 5a
Figure 5a
		Binding Energy (eV)	Arb. Units
	Co2p	814	0
		813.9	0
		813.8	0
		813.7	0
		813.6	0
		813.5	0
		813.4	0
		813.3	0
		813.2	0
		813.1	0
		813	0
		812.9	0
		812.8	0
		812.7	0
		812.6	0
		812.5	0
		812.4	0
		812.3	0
		812.2	0
		812.1	0
		812	0
		811.9	0
		811.8	0
		811.7	0
		811.6	0
		811.5	0
		811.4	0
		811.3	0
		811.2	0
		811.1	0
		811	0
		810.9	0
		810.8	0
		810.7	0
		810.6	0
		810.5	0
		810.4	0
		810.3	0
		810.2	0
		810.1	0
		810	0
		809.9	0
		809.8	0
		809.7	0
		809.6	0
		809.5	0
		809.4	-11.864
		809.3	49.703
		809.2	97.8199
		809.1	53.431
		809	61.129
		808.9	50.708
		808.8	76.583
		808.7	65.329
		808.6	-5.60706
		808.5	144.038
		808.4	67.813
		808.3	45.33
		808.2	201.633
		808.1	120.004
		808	143.645
		807.9	74.496
		807.8	101.657
		807.7	53.265
		807.6	75.123
		807.5	111.395
		807.4	107.625
		807.3	27.944
		807.2	147.63
		807.1	129.104
		807	172.07
		806.9	108.307
		806.8	69.0959
		806.7	77.9871
		806.6	35.391
		806.5	110.655
		806.4	80.575
		806.3	123.991
		806.2	130.481
		806.1	172.451
		806	165.339
		805.9	195.573
		805.8	151.301
		805.7	136.864
		805.6	202.174
		805.5	191.359
		805.4	174.35
		805.3	139.949
		805.2	254.86
		805.1	154.626
		805	180.69
		804.9	316.302
		804.8	280.506
		804.7	208.892
		804.6	69.688
		804.5	176.706
		804.4	274.845
		804.3	119.207
		804.2	239.947
		804.1	298.355
		804	137.93
		803.9	200.217
		803.8	179.264
		803.7	228.878
		803.6	235.569
		803.5	218.06
		803.4	165.955
		803.3	273.074
		803.2	175.074
		803.1	298.483
		803	142.106
		802.9	230.741
		802.8	102.917
		802.7	310.463
		802.6	188.617
		802.5	210.015
		802.4	84.986
		802.3	287.267
		802.2	31.6281
		802.1	141.242
		802	160.07
		801.9	78.972
		801.8	58.642
		801.7	104.839
		801.6	128.304
		801.5	80.2209
		801.4	169.153
		801.3	115.472
		801.2	159.291
		801.1	67.057
		801	91.097
		800.9	187.236
		800.8	67.001
		800.7	91.041
		800.6	93.105
		800.5	175.105
		800.4	-6.81702
		800.3	42.67
		800.2	-26.033
		800.1	215.428
		800	49.999
		799.9	93.062
		799.8	147.75
		799.7	120.122
		799.6	223.677
		799.5	14.8459
		799.4	124.266
		799.3	-8.63599
		799.2	92.42
		799.1	175.424
		799	95.515
		798.9	112.803
		798.8	213.239
		798.7	112.524
		798.6	96.6281
		798.5	248.466
		798.4	231.106
		798.3	200.395
		798.2	289.704
		798.1	318.34
		798	258.29
		797.9	243.066
		797.8	304.545
		797.7	342.457
		797.6	437.453
		797.5	409.126
		797.4	493.766
		797.3	506.552
		797.2	581.19
		797.1	464.496
		797	494.14
		796.9	586.843
		796.8	543.045
		796.7	587.759
		796.6	574.319
		796.5	656.821
		796.4	763.542
		796.3	705.601
		796.2	648.003
		796.1	725.287
		796	659.823
		795.9	850.538
		795.8	638.835
		795.7	771.648
		795.6	719.87
		795.5	854.632
		795.4	806.848
		795.3	724.118
		795.2	795.201
		795.1	735.603
		795	749.16
		794.9	786.139
		794.8	838.718
		794.7	712.86
		794.6	766.616
		794.5	705.677
		794.4	706.749
		794.3	593.528
		794.2	610.501
		794.1	352.527
		794	460.79
		793.9	502.53
		793.8	392.008
		793.7	359.109
		793.6	307.623
		793.5	164.502
		793.4	248.338
		793.3	183.433
		793.2	65.178
		793.1	137.751
		793	45.2679
		792.9	-14.566
		792.8	-20.167
		792.7	35.1219
		792.6	52.5551
		792.5	140.713
		792.4	29.96
		792.3	74.574
		792.2	18.728
		792.1	69.299
		792	27.525
		791.9	-18.324
		791.8	27.906
		791.7	135.018
		791.6	72.616
		791.5	100.443
		791.4	60.944
		791.3	37.251
		791.2	175.698
		791.1	136.824
		791	139.977
		790.9	13.084
		790.8	107.974
		790.7	64.505
		790.6	108.397
		790.5	-38.288
		790.4	-7.22803
		790.3	110.683
		790.2	279.989
		790.1	158.292
		790	175.739
		789.9	174.173
		789.8	121.171
		789.7	108.06
		789.6	195.671
		789.5	147.889
		789.4	186.424
		789.3	72.017
		789.2	132.105
		789.1	70.687
		789	243.693
		788.9	134.803
		788.8	211.545
		788.7	216.326
		788.6	156.616
		788.5	152.874
		788.4	94.6541
		788.3	123.672
		788.2	164.023
		788.1	181.517
		788	94.293
		787.9	157.591
		787.8	227.464
		787.7	93.2321
		787.6	145.429
		787.5	100.254
		787.4	205.95
		787.3	85.655
		787.2	194.255
		787.1	235.191
		787	99.007
		786.9	118.986
		786.8	122.999
		786.7	286.357
		786.6	221.178
		786.5	234.105
		786.4	216.891
		786.3	171.302
		786.2	130.375
		786.1	175.823
		786	159.133
		785.9	180.62
		785.8	200.269
		785.7	149.5
		785.6	154.774
		785.5	202.441
		785.4	94.217
		785.3	147.431
		785.2	246.46
		785.1	166.834
		785	155.111
		784.9	250.171
		784.8	188.725
		784.7	198.358
		784.6	156.648
		784.5	219.454
		784.4	302.949
		784.3	296.389
		784.2	177.853
		784.1	323.517
		784	296.962
		783.9	342.785
		783.8	304.29
		783.7	298.75
		783.6	357.695
		783.5	414.104
		783.4	504.256
		783.3	488.276
		783.2	516.529
		783.1	527.876
		783	494.951
		782.9	543.425
		782.8	578.186
		782.7	669.7
		782.6	735.758
		782.5	782.198
		782.4	928.846
		782.3	988.988
		782.2	1029.46
		782.1	932.139
		782	1068.94
		781.9	1106.05
		781.8	1251.35
		781.7	1296.02
		781.6	1328.96
		781.5	1395.45
		781.4	1510.89
		781.3	1528.48
		781.2	1554.28
		781.1	1646.83
		781	1806.71
		780.9	1787.43
		780.8	1837.56
		780.7	1846.76
		780.6	1947.8
		780.5	1924.65
		780.4	1872.06
		780.3	2077.16
		780.2	2071.22
		780.1	2072.28
		780	2013.86
		779.9	2126.37
		779.8	1996.81
		779.7	1913.56
		779.6	1857.86
		779.5	1810.77
		779.4	1738.08
		779.3	1654.71
		779.2	1463.76
		779.1	1402.3
		779	1392.77
		778.9	1101.84
		778.8	998.061
		778.7	1005.34
		778.6	802.949
		778.5	781.383
		778.4	582.176
		778.3	509.37
		778.2	484.358
		778.1	443.006
		778	387.194
		777.9	454.94
		777.8	318.563
		777.7	203.236
		777.6	225.089
		777.5	371.145
		777.4	176.599
		777.3	149.833
		777.2	195.442
		777.1	58.9273
		777	131.006
		776.9	149.235
		776.8	119.216
		776.7	94.9984
		776.6	-0.993408
		776.5	23.1976
		776.4	98.0045
		776.3	157.3
		776.2	-37.3924
		776.1	6.66241
		776	-41
		775.9	0
		775.8	0
		775.7	0
		775.6	0
		775.5	0
		775.4	0
		775.3	0
		775.2	0
		775.1	0
		775	0
		774.9	0
		774.8	0
		774.7	0
		774.6	0
		774.5	0
		774.4	0
		774.3	0
		774.2	0
		774.1	0
		774	0
		773.9	0
		773.8	0
		773.7	0
		773.6	0
		773.5	0
		773.4	0
		773.3	0
		773.2	0
		773.1	0
		773	0
		772.9	0
		772.8	0
		772.7	0
		772.6	0
		772.5	0
		772.4	0
		772.3	0
		772.2	0
		772.1	0
		772	0
		771.9	0
		771.8	0
		771.7	0
		771.6	0
		771.5	0
		771.4	0
		771.3	0
		771.2	0
		771.1	0
		771	0
		770.9	0
		770.8	0
		770.7	0
		770.6	0
		770.5	0
		770.4	0
		770.3	0
		770.2	0
		770.1	0
		770	0
		769.9	0
		769.8	0
		769.7	0
		769.6	0
		769.5	0
		769.4	0
		769.3	0
		769.2	0
		769.1	0
		769	0
		768.9	0
		768.8	0
		768.7	0
		768.6	0
		768.5	0
		768.4	0
		768.3	0
		768.2	0
		768.1	0
		768	0
		Binding Energy (eV)	Arb. Units
	O1s
		552	0
		551.9	0
		551.8	0
		551.7	0
		551.6	0
		551.5	0
		551.4	0
		551.3	0
		551.2	0
		551.1	0
		551	0
		550.9	0
		550.8	0
		550.7	0
		550.6	0
		550.5	0
		550.4	0
		550.3	0
		550.2	0
		550.1	0
		550	0
		549.9	0
		549.8	0
		549.7	0
		549.6	0
		549.5	0
		549.4	0
		549.3	0
		549.2	0
		549.1	0
		549	0
		548.9	0
		548.8	0
		548.7	0
		548.6	0
		548.5	0
		548.4	0
		548.3	0
		548.2	0
		548.1	0
		548	0
		547.9	0
		547.8	0
		547.7	0
		547.6	0
		547.5	0
		547.4	0
		547.3	0
		547.2	0
		547.1	0
		547	0
		546.9	0
		546.8	0
		546.7	0
		546.6	0
		546.5	0
		546.4	0
		546.3	0
		546.2	0
		546.1	0
		546	0
		545.9	0
		545.8	0
		545.7	0
		545.6	0
		545.5	0
		545.4	0
		545.3	0
		545.2	0
		545.1	0
		545	0
		544.9	0
		544.8	0
		544.7	0
		544.6	0
		544.5	0
		544.4	0
		544.3	0
		544.2	0
		544.1	0
		544	0
		543.9	0
		543.8	0
		543.7	0
		543.6	0
		543.5	0
		543.4	0
		543.3	0
		543.2	0
		543.1	0
		543	0
		542.9	0
		542.8	0
		542.7	0
		542.6	0
		542.5	0
		542.4	0
		542.3	0
		542.2	0
		542.1	0
		542	0
		541.9	0
		541.8	0
		541.7	0
		541.6	0
		541.5	0
		541.4	0
		541.3	0
		541.2	0
		541.1	0
		541	0
		540.9	0
		540.8	0
		540.7	0
		540.6	0
		540.5	0
		540.4	0
		540.3	0
		540.2	0
		540.1	0
		540	0
		539.9	0
		539.8	0
		539.7	0
		539.6	0
		539.5	0
		539.4	0
		539.3	0
		539.2	0
		539.1	0
		539	0
		538.9	0
		538.8	0
		538.7	0
		538.6	0
		538.5	0
		538.4	0
		538.3	0
		538.2	0
		538.1	118.018
		538	-123.614
		537.9	8.4108
		537.8	70.621
		537.7	164.109
		537.6	-52.7337
		537.5	2.2731
		537.4	-90.4577
		537.3	-8.43259
		537.2	-19.375
		537.1	-34.273
		537	12.765
		536.9	45.9016
		536.8	71.1132
		536.7	7.13449
		536.6	-18.8096
		536.5	-65.6143
		536.4	15.4316
		536.3	122.797
		536.2	26.8771
		536.1	46.014
		536	119.369
		535.9	11.4032
		535.8	10.4342
		535.7	-58.392
		535.6	2.61581
		535.5	15.6624
		535.4	31.7569
		535.3	80.998
		535.2	114.338
		535.1	79.5751
		535	35.6812
		534.9	134.08
		534.8	228.761
		534.7	102.065
		534.6	151.516
		534.5	175.037
		534.4	224.705
		534.3	378.833
		534.2	299.725
		534.1	396.906
		534	425.171
		533.9	428.446
		533.8	427.719
		533.7	582.453
		533.6	785.791
		533.5	890.441
		533.4	958.293
		533.3	917.022
		533.2	1081.24
		533.1	1085.47
		533	1146.88
		532.9	1315.8
		532.8	1491.24
		532.7	1564.89
		532.6	1648.8
		532.5	1741.99
		532.4	1754.21
		532.3	1841.69
		532.2	1895.33
		532.1	1941.1
		532	2040.18
		531.9	2019.18
		531.8	1990.11
		531.7	2054.22
		531.6	2157.64
		531.5	2164.08
		531.4	2172.55
		531.3	2276.32
		531.2	2268.07
		531.1	2285.87
		531	2396.01
		530.9	2532.54
		530.8	2539.1
		530.7	2683.08
		530.6	2638.94
		530.5	2631.77
		530.4	2838.22
		530.3	2755.42
		530.2	2652.31
		530.1	2666.24
		530	2538.8
		529.9	2533.34
		529.8	2379.42
		529.7	2156.84
		529.6	2049.94
		529.5	1742.12
		529.4	1581.83
		529.3	1304.71
		529.2	1155.15
		529.1	969.036
		529	861.6
		528.9	678.619
		528.8	542.233
		528.7	480.664
		528.6	455.018
		528.5	294.895
		528.4	268.695
		528.3	181.234
		528.2	223.901
		528.1	144.33
		528	178.862
		527.9	103.169
		527.8	79.4058
		527.7	38.5204
		527.6	73.7399
		527.5	140.157
		527.4	-57.6714
		527.3	67.5296
		527.2	148.973
		527.1	85.2266
		527	-31.6792
		526.9	31.4143
		526.8	9.4424
		526.7	73.6617
		526.6	-122.972
		526.5	36.1352
		526.4	23.2042
		526.3	-1.7905
		526.2	75.434
		526.1	23.504
		526	21.5682
		525.9	-14.389
		525.8	71.8247
		525.7	39.9436
		525.6	-61.8722
		525.5	8.152
		525.4	24.2241
		525.3	-21.7113
		525.2	12.3254
		525.1	-2.6667
		525	0
		524.9	0
		524.8	0
		524.7	0
		524.6	0
		524.5	0
		524.4	0
		524.3	0
		524.2	0
		524.1	0
		524	0
		523.9	0
		523.8	0
		523.7	0
		523.6	0
		523.5	0
		523.4	0
		523.3	0
		523.2	0
		523.1	0
		523	0
		522.9	0
		522.8	0
		522.7	0
		522.6	0
		522.5	0
		522.4	0
		522.3	0
		522.2	0
		522.1	0
		522	0
		521.9	0
		521.8	0
		521.7	0
		521.6	0
		521.5	0
		521.4	0
		521.3	0
		521.2	0
		521.1	0
		521	0

## Sheet: Figure 5b
		Binding Energy (eV)	Arb. Units
	Co2p	814	0
		813.9	0
		813.8	0
		813.7	0
		813.6	0
		813.5	0
		813.4	0
		813.3	0
		813.2	0
		813.1	0
		813	0
		812.9	0
		812.8	0
		812.7	0
		812.6	0
		812.5	0
		812.4	0
		812.3	0
		812.2	0
		812.1	0
		812	0
		811.9	0
		811.8	0
		811.7	0
		811.6	0
		811.5	0
		811.4	0
		811.3	0
		811.2	0
		811.1	0
		811	0
		810.9	0
		810.8	0
		810.7	0
		810.6	0
		810.5	0
		810.4	0
		810.3	0
		810.2	0
		810.1	0
		810	0
		809.9	0
		809.8	-54.7029
		809.7	80.7361
		809.6	17.833
		809.5	50.105
		809.4	-53.604
		809.3	-51.325
		809.2	36.876
		809.1	89.3611
		809	-31.468
		808.9	-14.3899
		808.8	50.887
		808.7	80.323
		808.6	51.604
		808.5	110.202
		808.4	37.406
		808.3	149.216
		808.2	138.971
		808.1	70.354
		808	212.508
		807.9	215.68
		807.8	158.542
		807.7	214.708
		807.6	142.483
		807.5	271.96
		807.4	103.523
		807.3	146.318
		807.2	212.472
		807.1	105.043
		807	136.786
		806.9	250.145
		806.8	284.692
		806.7	286.248
		806.6	204.358
		806.5	360.316
		806.4	315.027
		806.3	229.273
		806.2	271.75
		806.1	419.027
		806	358.977
		805.9	359.933
		805.8	306.599
		805.7	317.323
		805.6	435.69
		805.5	415.95
		805.4	438.332
		805.3	378.388
		805.2	380.455
		805.1	365.441
		805	414.694
		804.9	370.708
		804.8	465.236
		804.7	378.292
		804.6	485.932
		804.5	566.007
		804.4	492.684
		804.3	564.753
		804.2	488.407
		804.1	539.337
		804	438.721
		803.9	465.249
		803.8	501.976
		803.7	541.921
		803.6	628.335
		803.5	587.527
		803.4	547.502
		803.3	517.313
		803.2	489.975
		803.1	625.373
		803	611.697
		802.9	482.317
		802.8	506.067
		802.7	519.892
		802.6	369.902
		802.5	611.223
		802.4	551.218
		802.3	489.88
		802.2	545.846
		802.1	603.123
		802	577.259
		801.9	464.785
		801.8	461.291
		801.7	575.418
		801.6	369.425
		801.5	474
		801.4	346.885
		801.3	436.255
		801.2	470.814
		801.1	531.703
		801	451.154
		800.9	516.963
		800.8	396.115
		800.7	451.569
		800.6	395.719
		800.5	339.564
		800.4	439.954
		800.3	417.221
		800.2	373.249
		800.1	345.125
		800	441.524
		799.9	438.908
		799.8	488.563
		799.7	531.451
		799.6	564.518
		799.5	513.307
		799.4	526.166
		799.3	469.718
		799.2	585.902
		799.1	544.862
		799	700.669
		798.9	645.175
		798.8	707.016
		798.7	669.655
		798.6	702.472
		798.5	655.031
		798.4	697.822
		798.3	919.82
		798.2	779.053
		798.1	804.424
		798	887.245
		797.9	913.207
		797.8	894.065
		797.7	963.299
		797.6	1063.08
		797.5	1043.75
		797.4	1176.14
		797.3	1210.72
		797.2	1134.88
		797.1	1156.16
		797	1125.28
		796.9	1195.77
		796.8	1252.58
		796.7	1274.51
		796.6	1264.38
		796.5	1212.97
		796.4	1312.1
		796.3	1268.99
		796.2	1228.67
		796.1	1187.12
		796	1246.89
		795.9	1310.01
		795.8	1257.84
		795.7	1285.83
		795.6	1362.23
		795.5	1290.24
		795.4	1352.59
		795.3	1293.62
		795.2	1302.7
		795.1	1320.88
		795	1364.29
		794.9	1260.14
		794.8	1225.8
		794.7	1184.23
		794.6	1193.72
		794.5	1055.45
		794.4	1052.17
		794.3	1041.83
		794.2	1035.46
		794.1	827.954
		794	735.953
		793.9	699.755
		793.8	615.097
		793.7	487.747
		793.6	346.631
		793.5	353.552
		793.4	389.669
		793.3	277.175
		793.2	198.252
		793.1	244.581
		793	139.338
		792.9	239.64
		792.8	57.9551
		792.7	172.894
		792.6	129.598
		792.5	199.683
		792.4	181.67
		792.3	116.302
		792.2	107.888
		792.1	190.926
		792	247.269
		791.9	213.429
		791.8	223.644
		791.7	175.598
		791.6	300.229
		791.5	206.35
		791.4	236.636
		791.3	231.896
		791.2	305.556
		791.1	376.603
		791	365.589
		790.9	390.712
		790.8	350.617
		790.7	394.762
		790.6	406.973
		790.5	295.579
		790.4	363.554
		790.3	440.95
		790.2	505.698
		790.1	477.291
		790	495.986
		789.9	499.701
		789.8	615.043
		789.7	560.086
		789.6	499.802
		789.5	592.019
		789.4	654.575
		789.3	723.506
		789.2	651.044
		789.1	654.6
		789	552.603
		788.9	659.185
		788.8	726.13
		788.7	656.698
		788.6	626.1
		788.5	811.509
		788.4	653.058
		788.3	790.352
		788.2	839.916
		788.1	757.029
		788	731.001
		787.9	837.552
		787.8	819.002
		787.7	883.804
		787.6	787.08
		787.5	837.632
		787.4	1042.29
		787.3	854.94
		787.2	971.217
		787.1	989.594
		787	921.602
		786.9	1015.12
		786.8	1008.6
		786.7	1090.52
		786.6	1039.17
		786.5	1078.03
		786.4	1070.85
		786.3	1087.76
		786.2	1094.7
		786.1	1240.44
		786	1125.56
		785.9	1189.02
		785.8	1208.59
		785.7	1231.28
		785.6	1206.83
		785.5	1256.66
		785.4	1150.92
		785.3	1243.67
		785.2	1268.57
		785.1	1248.35
		785	1337.62
		784.9	1388.16
		784.8	1346.48
		784.7	1371.93
		784.6	1363.34
		784.5	1431.11
		784.4	1399.72
		784.3	1440.55
		784.2	1440.37
		784.1	1533.71
		784	1597.39
		783.9	1746.88
		783.8	1653.86
		783.7	1725.24
		783.6	1694.44
		783.5	1825.36
		783.4	1893.65
		783.3	1953.27
		783.2	1897.58
		783.1	2002.46
		783	2125
		782.9	2085.33
		782.8	2313.91
		782.7	2345.65
		782.6	2420.8
		782.5	2369.68
		782.4	2536.46
		782.3	2578.47
		782.2	2853.98
		782.1	2851.47
		782	3045.02
		781.9	3025.46
		781.8	3184.76
		781.7	3354.99
		781.6	3412.53
		781.5	3514.63
		781.4	3517.74
		781.3	3487.69
		781.2	3760.12
		781.1	3730.39
		781	3692.46
		780.9	3923.78
		780.8	3886.9
		780.7	3954.38
		780.6	3831.2
		780.5	3904.41
		780.4	4020.26
		780.3	3955.75
		780.2	3887.88
		780.1	3887
		780	3869.02
		779.9	3831.84
		779.8	3708.99
		779.7	3652.84
		779.6	3537.06
		779.5	3484.99
		779.4	3376.34
		779.3	3127.33
		779.2	2859.87
		779.1	2663.34
		779	2497.91
		778.9	2269.25
		778.8	2073.51
		778.7	1859.62
		778.6	1720.97
		778.5	1522.24
		778.4	1285.22
		778.3	1176.61
		778.2	985.971
		778.1	905.894
		778	841.466
		777.9	667.09
		777.8	630.516
		777.7	514.311
		777.6	531.197
		777.5	622.58
		777.4	408.801
		777.3	484.433
		777.2	488.085
		777.1	366.074
		777	422.369
		776.9	317.092
		776.8	333.907
		776.7	354.835
		776.6	345.713
		776.5	335.536
		776.4	245.872
		776.3	215.041
		776.2	269.505
		776.1	143.283
		776	181.268
		775.9	185.275
		775.8	91.774
		775.7	210.92
		775.6	84.3781
		775.5	1.38599
		775.4	54.683
		775.3	15.769
		775.2	24.9041
		775.1	148.712
		775	-21.173
		774.9	-20.064
		774.8	78.3621
		774.7	-128.938
		774.6	42.292
		774.5	102.851
		774.4	-72.754
		774.3	87.723
		774.2	51
		774.1	0
		774	0
		773.9	0
		773.8	0
		773.7	0
		773.6	0
		773.5	0
		773.4	0
		773.3	0
		773.2	0
		773.1	0
		773	0
		772.9	0
		772.8	0
		772.7	0
		772.6	0
		772.5	0
		772.4	0
		772.3	0
		772.2	0
		772.1	0
		772	0
		771.9	0
		771.8	0
		771.7	0
		771.6	0
		771.5	0
		771.4	0
		771.3	0
		771.2	0
		771.1	0
		771	0
		770.9	0
		770.8	0
		770.7	0
		770.6	0
		770.5	0
		770.4	0
		770.3	0
		770.2	0
		770.1	0
		770	0
		769.9	0
		769.8	0
		769.7	0
		769.6	0
		769.5	0
		769.4	0
		769.3	0
		769.2	0
		769.1	0
		769	0
		768.9	0
		768.8	0
		768.7	0
		768.6	0
		768.5	0
		768.4	0
		768.3	0
		768.2	0
		768.1	0
		768	0
		Binding Energy (eV)	Arb. Units
	O1s	552	0
		551.9	0
		551.8	0
		551.7	0
		551.6	0
		551.5	0
		551.4	0
		551.3	0
		551.2	0
		551.1	0
		551	0
		550.9	0
		550.8	0
		550.7	0
		550.6	0
		550.5	0
		550.4	0
		550.3	0
		550.2	0
		550.1	0
		550	0
		549.9	0
		549.8	0
		549.7	0
		549.6	0
		549.5	0
		549.4	0
		549.3	0
		549.2	0
		549.1	0
		549	0
		548.9	0
		548.8	0
		548.7	0
		548.6	0
		548.5	0
		548.4	0
		548.3	0
		548.2	0
		548.1	0
		548	0
		547.9	0
		547.8	0
		547.7	0
		547.6	0
		547.5	0
		547.4	0
		547.3	0
		547.2	0
		547.1	0
		547	0
		546.9	0
		546.8	0
		546.7	0
		546.6	0
		546.5	0
		546.4	0
		546.3	0
		546.2	0
		546.1	0
		546	0
		545.9	0
		545.8	0
		545.7	0
		545.6	0
		545.5	0
		545.4	0
		545.3	0
		545.2	0
		545.1	0
		545	0
		544.9	0
		544.8	0
		544.7	0
		544.6	0
		544.5	0
		544.4	0
		544.3	0
		544.2	0
		544.1	0
		544	0
		543.9	0
		543.8	0
		543.7	0
		543.6	0
		543.5	0
		543.4	0
		543.3	0
		543.2	0
		543.1	0
		543	0
		542.9	0
		542.8	0
		542.7	0
		542.6	0
		542.5	0
		542.4	0
		542.3	0
		542.2	0
		542.1	0
		542	0
		541.9	0
		541.8	0
		541.7	0
		541.6	0
		541.5	0
		541.4	0
		541.3	0
		541.2	0
		541.1	0
		541	0
		540.9	0
		540.8	0
		540.7	0
		540.6	0
		540.5	0
		540.4	0
		540.3	0
		540.2	0
		540.1	0
		540	0
		539.9	0
		539.8	0
		539.7	0
		539.6	0
		539.5	0
		539.4	0
		539.3	0
		539.2	0
		539.1	0
		539	0
		538.9	0
		538.8	0
		538.7	0
		538.6	0
		538.5	0
		538.4	0
		538.3	0
		538.2	0
		538.1	-24.2671
		538	35.8307
		537.9	-20.1144
		537.8	-5.10049
		537.7	-38.9941
		537.6	-14.9532
		537.5	43.1646
		537.4	16.2088
		537.3	-19.7373
		537.2	42.3783
		537.1	41.4916
		537	13.5285
		536.9	87.7681
		536.8	22.8304
		536.7	53.9777
		536.6	55.1282
		536.5	86.3639
		536.4	48.4962
		536.3	192.02
		536.2	125.362
		536.1	55.514
		536	134.882
		535.9	190.402
		535.8	240.057
		535.7	256.758
		535.6	215.346
		535.5	221.951
		535.4	288.739
		535.3	337.661
		535.2	386.716
		535.1	455.961
		535	525.395
		534.9	563.934
		534.8	641.686
		534.7	672.521
		534.6	758.592
		534.5	808.799
		534.4	971.451
		534.3	1053.33
		534.2	1110.36
		534.1	1241.75
		534	1389.54
		533.9	1540.74
		533.8	1617.16
		533.7	1822.13
		533.6	1980.54
		533.5	2041.11
		533.4	2300.39
		533.3	2479.15
		533.2	2586.21
		533.1	2712.61
		533	2967.71
		532.9	3061.07
		532.8	3116.57
		532.7	3430.94
		532.6	3516.54
		532.5	3570.28
		532.4	3710.41
		532.3	3796.77
		532.2	3793.12
		532.1	3922.83
		532	4004.76
		531.9	3816.18
		531.8	3888.79
		531.7	3823.23
		531.6	3698.32
		531.5	3653.29
		531.4	3587.08
		531.3	3485.59
		531.2	3349.74
		531.1	3265.65
		531	3157.27
		530.9	3061.62
		530.8	3032.9
		530.7	2990.06
		530.6	2935.07
		530.5	2925.06
		530.4	2821.76
		530.3	2799.4
		530.2	2716.81
		530.1	2656.06
		530	2568.07
		529.9	2451.77
		529.8	2344.16
		529.7	2182.12
		529.6	2044.7
		529.5	1975.09
		529.4	1735.83
		529.3	1552.06
		529.2	1268.53
		529.1	1240.91
		529	963.543
		528.9	784.685
		528.8	688.564
		528.7	545.052
		528.6	478.358
		528.5	428.527
		528.4	298.341
		528.3	278.1
		528.2	196.637
		528.1	179.126
		528	137.501
		527.9	81.7244
		527.8	97.9918
		527.7	75.1971
		527.6	78.4111
		527.5	32.4998
		527.4	84.7311
		527.3	39.8398
		527.2	35.9379
		527.1	60.1019
		527	-27.8221
		526.9	82.4028
		526.8	10.4312
		526.7	20.4871
		526.6	23.5514
		526.5	9.57757
		526.4	19.6312
		526.3	-7.34879
		526.2	-29.2689
		526.1	-25.2001
		526	2.80754
		525.9	-9.16744
		525.8	2.84031
		525.7	-9.13475
		525.6	-23.0718
		525.5	-42.9545
		525.4	-0.95195
		525.3	17.0947
		525.2	-52.7613
		525.1	-34.6667
		525	0
		524.9	0
		524.8	0
		524.7	0
		524.6	0
		524.5	0
		524.4	0
		524.3	0
		524.2	0
		524.1	0
		524	0
		523.9	0
		523.8	0
		523.7	0
		523.6	0
		523.5	0
		523.4	0
		523.3	0
		523.2	0
		523.1	0
		523	0
		522.9	0
		522.8	0
		522.7	0
		522.6	0
		522.5	0
		522.4	0
		522.3	0
		522.2	0
		522.1	0
		522	0
		521.9	0
		521.8	0
		521.7	0
		521.6	0
		521.5	0
		521.4	0
		521.3	0
		521.2	0
		521.1	0
		521	0

## Sheet: Figure 5c
		Binding Energy (eV)	Arb. Units
	Co2p	814	0
		813.9	0
		813.8	0
		813.7	0
		813.6	0
		813.5	0
		813.4	0
		813.3	0
		813.2	0
		813.1	0
		813	0
		812.9	0
		812.8	0
		812.7	0
		812.6	0
		812.5	0
		812.4	0
		812.3	0
		812.2	0
		812.1	0
		812	0
		811.9	0
		811.8	0
		811.7	0
		811.6	0
		811.5	0
		811.4	0
		811.3	0
		811.2	0
		811.1	0
		811	0
		810.9	0
		810.8	0
		810.7	0
		810.6	0
		810.5	0
		810.4	0
		810.3	0
		810.2	0
		810.1	0
		810	0
		809.9	1.008
		809.8	-7.929
		809.7	17.2076
		809.6	14.3214
		809.5	10.404
		809.4	22.5833
		809.3	-6.3661
		809.2	-4.3317
		809.1	12.7697
		809	37.064
		808.9	28.2887
		808.8	18.4351
		808.7	-0.560501
		808.6	-10.4773
		808.5	0.526901
		808.4	17.6672
		808.3	18.8167
		808.2	24.0073
		808.1	10.0874
		808	18.2322
		807.9	-1.75391
		807.8	12.3442
		807.7	-3.627
		807.6	30.6161
		807.5	9.6931
		807.4	11.7867
		807.3	32.0412
		807.2	20.2016
		807.1	-2.77631
		807	5.2655
		806.9	9.33971
		806.8	29.5745
		806.7	16.7072
		806.6	30.953
		806.5	28.1768
		806.4	22.3544
		806.3	24.5493
		806.2	22.7298
		806.1	18.8798
		806	36.167
		805.9	24.3605
		805.8	24.5555
		805.7	57.0083
		805.6	38.3125
		805.5	61.8033
		805.4	40.122
		805.3	53.5472
		805.2	33.8158
		805.1	34.0865
		805	33.3514
		804.9	30.5944
		804.8	29.8313
		804.7	44.1822
		804.6	12.2797
		804.5	45.6422
		804.4	37.9435
		804.3	44.2953
		804.2	36.5859
		804.1	48.9748
		804	32.2308
		803.9	33.4968
		803.8	37.797
		803.7	44.1476
		803.6	33.413
		803.5	50.8166
		803.4	40.1353
		803.3	25.3365
		803.2	31.5874
		803.1	38.8963
		803	36.1837
		802.9	43.5293
		802.8	41.8618
		802.7	42.1969
		802.6	36.4867
		802.5	75.0829
		802.4	45.4438
		802.3	49.8396
		802.2	38.1425
		802.1	60.624
		802	62.1173
		801.9	52.5345
		801.8	43.883
		801.7	37.1782
		801.6	40.4999
		801.5	49.8961
		801.4	48.2795
		801.3	28.5059
		801.2	53.9342
		801.1	29.1658
		801	3.1911
		800.9	28.4168
		800.8	45.7803
		800.7	36.0667
		800.6	39.3794
		800.5	11.4705
		800.4	20.6343
		800.3	36.9276
		800.2	42.2632
		800.1	39.5774
		800	40.9022
		799.9	2.9254
		799.8	43.269
		799.7	47.6474
		799.6	37.9487
		799.5	37.2444
		799.4	29.4785
		799.3	42.8185
		799.2	46.1852
		799.1	43.5308
		799	1.543
		798.9	27.7635
		798.8	18.9136
		798.7	49.3051
		798.6	46.6757
		798.5	70.2334
		798.4	74.8276
		798.3	39.1383
		798.2	65.6597
		798.1	51.0651
		798	90.786
		797.9	84.4567
		797.8	72.0286
		797.7	74.6211
		797.6	66.1463
		797.5	63.6518
		797.4	64.1612
		797.3	90.8829
		797.2	58.3462
		797.1	89.0533
		797	74.646
		796.9	99.4356
		796.8	95.1915
		796.7	68.7373
		796.6	82.3916
		796.5	56.8429
		796.4	79.474
		796.3	90.1902
		796.2	89.9041
		796.1	88.6077
		796	83.2689
		795.9	89.9834
		795.8	99.7757
		795.7	108.638
		795.6	58.0998
		795.5	73.6849
		795.4	71.2507
		795.3	99.0371
		795.2	54.4697
		795.1	72.0417
		795	72.6184
		794.9	96.3838
		794.8	50.7871
		794.7	51.1936
		794.6	59.6674
		794.5	67.2011
		794.4	37.4989
		794.3	66.0231
		794.2	58.4876
		794.1	35.7717
		794	51.1781
		793.9	65.6998
		793.8	30.9456
		793.7	32.2013
		793.6	-6.7452
		793.5	23.441
		793.4	-0.554604
		793.3	35.7291
		793.2	15.855
		793.1	20.014
		793	11.1021
		792.9	-14.7805
		792.8	14.3333
		792.7	-10.6082
		792.6	7.4328
		792.5	3.4518
		792.4	19.5596
		792.3	-9.3887
		792.2	-9.3372
		792.1	26.8106
		792	1.8206
		791.9	11.8861
		791.8	3.9076
		791.7	-18.9877
		791.6	17.1066
		791.5	13.1792
		791.4	-19.7121
		791.3	37.4945
		791.2	21.6136
		791.1	5.6447
		791	14.7259
		790.9	18.8296
		790.8	12.9007
		790.7	10.9611
		790.6	-0.0385971
		790.5	-11.9726
		790.4	16.1162
		790.3	35.3108
		790.2	5.3402
		790.1	33.525
		790	29.6886
		789.9	18.7921
		789.8	41.0182
		789.7	7.0571
		789.6	-0.937698
		789.5	11.1235
		789.4	43.3625
		789.3	18.4643
		789.2	35.6608
		789.1	26.8085
		789	36.0069
		788.9	24.14
		788.8	38.3513
		788.7	4.3754
		788.6	20.4883
		788.5	44.7348
		788.4	39.955
		788.3	44.1986
		788.2	62.5432
		788.1	27.6959
		788	19.805
		787.9	33.9923
		787.8	57.3081
		787.7	34.4982
		787.6	62.8445
		787.5	40.0653
		787.4	44.3095
		787.3	47.5716
		787.2	46.8297
		787.1	43.067
		787	44.3112
		786.9	88.8006
		786.8	75.2151
		786.7	72.6152
		786.6	38.8292
		786.5	59.1552
		786.4	50.4331
		786.3	60.768
		786.2	62.1102
		786.1	87.5929
		786	39.8123
		785.9	69.1936
		785.8	63.5438
		785.7	65.907
		785.6	64.2611
		785.5	44.5063
		785.4	61.8472
		785.3	58.1677
		785.2	60.5011
		785.1	65.8641
		785	61.2013
		784.9	73.607
		784.8	101.165
		784.7	44.4092
		784.6	58.7329
		784.5	81.1802
		784.4	77.6079
		784.3	84.0712
		784.2	80.515
		784.1	74.9279
		784	110.537
		783.9	92.0443
		783.8	91.5489
		783.7	107.139
		783.6	102.705
		783.5	88.1914
		783.4	114.824
		783.3	96.3553
		783.2	133.089
		783.1	95.6157
		783	113.24
		782.9	132.973
		782.8	137.732
		782.7	147.545
		782.6	128.252
		782.5	174.212
		782.4	138.978
		782.3	141.759
		782.2	183.772
		782.1	158.647
		782	183.659
		781.9	160.544
		781.8	193.611
		781.7	174.573
		781.6	171.518
		781.5	183.53
		781.4	177.508
		781.3	202.625
		781.2	184.643
		781.1	201.755
		781	202.873
		780.9	201.986
		780.8	231.261
		780.7	214.442
		780.6	221.664
		780.5	223.898
		780.4	217.095
		780.3	195.17
		780.2	195.247
		780.1	190.295
		780	215.483
		779.9	190.533
		779.8	197.622
		779.7	177.601
		779.6	162.497
		779.5	174.458
		779.4	165.37
		779.3	134.109
		779.2	123.791
		779.1	138.555
		779	107.145
		778.9	87.6284
		778.8	97.1639
		778.7	93.6803
		778.6	78.1108
		778.5	80.5547
		778.4	48.8238
		778.3	56.1332
		778.2	39.3501
		778.1	47.6125
		778	55.9207
		777.9	34.1087
		777.8	33.2922
		777.7	17.388
		777.6	31.562
		777.5	24.6981
		777.4	13.7741
		777.3	22.9003
		777.2	-4.07726
		777.1	31.0941
		777	40.3163
		776.9	20.4289
		776.8	15.5144
		776.7	0.517281
		776.6	19.6254
		776.5	1.63445
		776.4	7.67676
		776.3	23.808
		776.2	4.83463
		776.1	20.9501
		776	-1.04415
		775.9	-1.03843
		775.8	1.97244
		775.7	-5
		775.6	0
		775.5	0
		775.4	0
		775.3	0
		775.2	0
		775.1	0
		775	0
		774.9	0
		774.8	0
		774.7	0
		774.6	0
		774.5	0
		774.4	0
		774.3	0
		774.2	0
		774.1	0
		774	0
		773.9	0
		773.8	0
		773.7	0
		773.6	0
		773.5	0
		773.4	0
		773.3	0
		773.2	0
		773.1	0
		773	0
		772.9	0
		772.8	0
		772.7	0
		772.6	0
		772.5	0
		772.4	0
		772.3	0
		772.2	0
		772.1	0
		772	0
		771.9	0
		771.8	0
		771.7	0
		771.6	0
		771.5	0
		771.4	0
		771.3	0
		771.2	0
		771.1	0
		771	0
		770.9	0
		770.8	0
		770.7	0
		770.6	0
		770.5	0
		770.4	0
		770.3	0
		770.2	0
		770.1	0
		770	0
		769.9	0
		769.8	0
		769.7	0
		769.6	0
		769.5	0
		769.4	0
		769.3	0
		769.2	0
		769.1	0
		769	0
		768.9	0
		768.8	0
		768.7	0
		768.6	0
		768.5	0
		768.4	0
		768.3	0
		768.2	0
		768.1	0
		768	0
		Binding Energy (eV)	Arb. Units
	O1s	552	0
		551.9	0
		551.8	0
		551.7	0
		551.6	0
		551.5	0
		551.4	0
		551.3	0
		551.2	0
		551.1	0
		551	0
		550.9	0
		550.8	0
		550.7	0
		550.6	0
		550.5	0
		550.4	0
		550.3	0
		550.2	0
		550.1	0
		550	0
		549.9	0
		549.8	0
		549.7	0
		549.6	0
		549.5	0
		549.4	0
		549.3	0
		549.2	0
		549.1	0
		549	0
		548.9	0
		548.8	0
		548.7	0
		548.6	0
		548.5	0
		548.4	0
		548.3	0
		548.2	0
		548.1	0
		548	0
		547.9	0
		547.8	0
		547.7	0
		547.6	0
		547.5	0
		547.4	0
		547.3	0
		547.2	0
		547.1	0
		547	0
		546.9	0
		546.8	0
		546.7	0
		546.6	0
		546.5	0
		546.4	0
		546.3	0
		546.2	0
		546.1	0
		546	0
		545.9	0
		545.8	0
		545.7	0
		545.6	0
		545.5	0
		545.4	0
		545.3	0
		545.2	0
		545.1	0
		545	0
		544.9	0
		544.8	0
		544.7	0
		544.6	0
		544.5	0
		544.4	0
		544.3	0
		544.2	0
		544.1	0
		544	0
		543.9	0
		543.8	0
		543.7	0
		543.6	0
		543.5	0
		543.4	0
		543.3	0
		543.2	0
		543.1	0
		543	0
		542.9	0
		542.8	0
		542.7	0
		542.6	0
		542.5	0
		542.4	0
		542.3	0
		542.2	0
		542.1	0
		542	0
		541.9	0
		541.8	0
		541.7	0
		541.6	0
		541.5	0
		541.4	0
		541.3	0
		541.2	0
		541.1	0
		541	0
		540.9	0
		540.8	0
		540.7	0
		540.6	0
		540.5	0
		540.4	0
		540.3	0
		540.2	0
		540.1	0
		540	0
		539.9	0
		539.8	0
		539.7	0
		539.6	0
		539.5	0
		539.4	0
		539.3	0
		539.2	0
		539.1	0
		539	0
		538.9	0
		538.8	0
		538.7	0
		538.6	0
		538.5	0
		538.4	0
		538.3	0
		538.2	0
		538.1	3.6782
		538	-5.3051
		537.9	3.7066
		537.8	13.7498
		537.7	12.79
		537.6	18.8493
		537.5	1.8551
		537.4	14.902
		537.3	-7.0757
		537.2	-9.0473
		537.1	-2.0409
		537	-8.0157
		536.9	3.9969
		536.8	-8.9749
		536.7	12.0631
		536.6	11.098
		536.5	-8.8741
		536.4	0.126297
		536.3	11.1614
		536.2	2.1682
		536.1	4.1813
		536	1.1851
		535.9	21.2519
		535.8	8.2779
		535.7	1.282
		535.6	10.3144
		535.5	13.3564
		535.4	14.4017
		535.3	14.4472
		535.2	34.5558
		535.1	42.6901
		535	42.8248
		534.9	42.9599
		534.8	75.1964
		534.7	69.4147
		534.6	77.659
		534.5	104.989
		534.4	106.324
		534.3	123.713
		534.2	143.163
		534.1	171.703
		534	193.311
		533.9	227.025
		533.8	258.839
		533.7	283.731
		533.6	329.768
		533.5	367.925
		533.4	367.08
		533.3	412.377
		533.2	462.832
		533.1	474.324
		533	491.871
		532.9	547.593
		532.8	583.428
		532.7	602.322
		532.6	626.292
		532.5	642.312
		532.4	670.42
		532.3	668.522
		532.2	670.632
		532.1	653.687
		532	655.75
		531.9	650.796
		531.8	633.789
		531.7	615.726
		531.6	600.615
		531.5	595.487
		531.4	603.385
		531.3	606.292
		531.2	584.129
		531.1	602.022
		531	609.94
		530.9	604.842
		530.8	614.776
		530.7	625.743
		530.6	620.696
		530.5	630.679
		530.4	604.58
		530.3	598.462
		530.2	585.303
		530.1	578.121
		530	522.765
		529.9	509.367
		529.8	474.86
		529.7	426.201
		529.6	383.406
		529.5	348.502
		529.4	297.438
		529.3	249.221
		529.2	223.926
		529.1	196.544
		529	157.038
		528.9	125.432
		528.8	108.774
		528.7	74.0069
		528.6	76.2467
		528.5	66.4557
		528.4	58.6401
		528.3	53.8093
		528.2	33.9159
		528.1	30.0103
		528	27.0955
		527.9	29.1873
		527.8	42.3204
		527.7	9.34981
		527.6	13.3919
		527.5	-0.606171
		527.4	8.42032
		527.3	24.4974
		527.2	18.5557
		527.1	7.57955
		527	-4.4066
		526.9	2.60159
		526.8	11.6382
		526.7	20.7033
		526.6	-0.295771
		526.5	-9.26663
		526.4	0.73568
		526.3	-6.24468
		526.2	12.7956
		526.1	-4.19126
		526	-3.18126
		525.9	-0.180691
		525.8	-2.17385
		525.7	-10.142
		525.6	-14.0976
		525.5	-11.0628
		525.4	7.9622
		525.3	-8.0126
		525.2	-2.00629
		525.1	-2
		525	0
		524.9	0
		524.8	0
		524.7	0
		524.6	0
		524.5	0
		524.4	0
		524.3	0
		524.2	0
		524.1	0
		524	0
		523.9	0
		523.8	0
		523.7	0
		523.6	0
		523.5	0
		523.4	0
		523.3	0
		523.2	0
		523.1	0
		523	0
		522.9	0
		522.8	0
		522.7	0
		522.6	0
		522.5	0
		522.4	0
		522.3	0
		522.2	0
		522.1	0
		522	0
		521.9	0
		521.8	0
		521.7	0
		521.6	0
		521.5	0
		521.4	0
		521.3	0
		521.2	0
		521.1	0
		521	0

## Sheet: S9a
Overview	Binding Energy (eV)	Arb. Units
	1200	51920
	1199	51630
	1198	51750
	1197	50875
	1196	51420
	1195	50525
	1194	49910
	1193	50805
	1192	50045
	1191	49240
	1190	50690
	1189	50595
	1188	49195
	1187	50990
	1186	50405
	1185	49320
	1184	49380
	1183	47995
	1182	49100
	1181	49655
	1180	48980
	1179	48620
	1178	48760
	1177	48065
	1176	49535
	1175	48140
	1174	47855
	1173	47770
	1172	47075
	1171	46645
	1170	48630
	1169	48420
	1168	47045
	1167	47390
	1166	47505
	1165	46560
	1164	46620
	1163	46985
	1162	46925
	1161	46390
	1160	46475
	1159	46690
	1158	47460
	1157	45930
	1156	46545
	1155	46410
	1154	46135
	1153	46655
	1152	45780
	1151	44720
	1150	45615
	1149	44490
	1148	45520
	1147	44840
	1146	44455
	1145	45280
	1144	45235
	1143	44955
	1142	44075
	1141	44675
	1140	44135
	1139	44890
	1138	44100
	1137	43770
	1136	43780
	1135	44180
	1134	43415
	1133	43160
	1132	44410
	1131	42780
	1130	43435
	1129	42735
	1128	43915
	1127	43095
	1126	42635
	1125	43005
	1124	43030
	1123	42855
	1122	43680
	1121	42635
	1120	42615
	1119	43515
	1118	42975
	1117	43310
	1116	42685
	1115	42355
	1114	42775
	1113	43200
	1112	42575
	1111	42465
	1110	41975
	1109	42830
	1108	42420
	1107	42025
	1106	42160
	1105	42120
	1104	42430
	1103	41650
	1102	42495
	1101	42710
	1100	41745
	1099	42230
	1098	42425
	1097	41645
	1096	40620
	1095	41790
	1094	41140
	1093	41400
	1092	41185
	1091	40900
	1090	42245
	1089	42260
	1088	41505
	1087	42435
	1086	42125
	1085	42190
	1084	41735
	1083	41740
	1082	41390
	1081	41000
	1080	41965
	1079	42070
	1078	40315
	1077	41260
	1076	41005
	1075	40455
	1074	39885
	1073	40260
	1072	39455
	1071	40010
	1070	39805
	1069	40340
	1068	39430
	1067	40415
	1066	39780
	1065	39425
	1064	40275
	1063	38975
	1062	39755
	1061	39590
	1060	39640
	1059	40000
	1058	39505
	1057	39825
	1056	40030
	1055	39660
	1054	40390
	1053	39955
	1052	39570
	1051	39745
	1050	39965
	1049	39710
	1048	39220
	1047	39230
	1046	39415
	1045	39880
	1044	40560
	1043	39240
	1042	38985
	1041	39320
	1040	39360
	1039	39770
	1038	39415
	1037	39945
	1036	40005
	1035	39095
	1034	39585
	1033	40160
	1032	39485
	1031	39745
	1030	39475
	1029	39405
	1028	39505
	1027	39735
	1026	38995
	1025	39705
	1024	39835
	1023	39610
	1022	40210
	1021	40370
	1020	39940
	1019	39990
	1018	39830
	1017	39085
	1016	39990
	1015	40390
	1014	39830
	1013	40335
	1012	40190
	1011	40205
	1010	40585
	1009	39590
	1008	39245
	1007	39885
	1006	41065
	1005	39625
	1004	40315
	1003	39900
	1002	41025
	1001	40920
	1000	41030
	999	40760
	998	40700
	997	40650
	996	40540
	995	41440
	994	40930
	993	40250
	992	39670
	991	40220
	990	39500
	989	39105
	988	39385
	987	39000
	986	40440
	985	38855
	984	39420
	983	39555
	982	40290
	981	40155
	980	41260
	979	41520
	978	42590
	977	43390
	976	45065
	975	45305
	974	44600
	973	43155
	972	41430
	971	39305
	970	39655
	969	39585
	968	39375
	967	38505
	966	37885
	965	37530
	964	37695
	963	36485
	962	36505
	961	36055
	960	36270
	959	35970
	958	36000
	957	36040
	956	36680
	955	36630
	954	35780
	953	36200
	952	36745
	951	36660
	950	36000
	949	36480
	948	36425
	947	36765
	946	36265
	945	36200
	944	36475
	943	36895
	942	36620
	941	36360
	940	36685
	939	37200
	938	37000
	937	37035
	936	37840
	935	37555
	934	37075
	933	37700
	932	38165
	931	37515
	930	37510
	929	39005
	928	38815
	927	39035
	926	38935
	925	38230
	924	37140
	923	37160
	922	36880
	921	35325
	920	35275
	919	35470
	918	35600
	917	35170
	916	36010
	915	34905
	914	35225
	913	35490
	912	34975
	911	35220
	910	35140
	909	34855
	908	34175
	907	35640
	906	34485
	905	35075
	904	34905
	903	34665
	902	34775
	901	35065
	900	35425
	899	35065
	898	34925
	897	35175
	896	35370
	895	35215
	894	35400
	893	35720
	892	34855
	891	35915
	890	35630
	889	35350
	888	35540
	887	35375
	886	36040
	885	35675
	884	36760
	883	35945
	882	35315
	881	35820
	880	35610
	879	35795
	878	35700
	877	36415
	876	35735
	875	35810
	874	36520
	873	35715
	872	36475
	871	36580
	870	36275
	869	36745
	868	36060
	867	36075
	866	35700
	865	35295
	864	35455
	863	35375
	862	36055
	861	35845
	860	35645
	859	34510
	858	35655
	857	35480
	856	35545
	855	36120
	854	36000
	853	35075
	852	35990
	851	36240
	850	36470
	849	36980
	848	37360
	847	35605
	846	37575
	845	37035
	844	37995
	843	37320
	842	37205
	841	38440
	840	38605
	839	39180
	838	38190
	837	38115
	836	37380
	835	38280
	834	37800
	833	36820
	832	37160
	831	36695
	830	35970
	829	35235
	828	34060
	827	32970
	826	33550
	825	33515
	824	33190
	823	33665
	822	33090
	821	33155
	820	33535
	819	32640
	818	33020
	817	32350
	816	32195
	815	33055
	814	31310
	813	31965
	812	31825
	811	31900
	810	32470
	809	31685
	808	31895
	807	32665
	806	32575
	805	32655
	804	33750
	803	33090
	802	32470
	801	32270
	800	33130
	799	34585
	798	35180
	797	36865
	796	38140
	795	38035
	794	34715
	793	32230
	792	31405
	791	32490
	790	32605
	789	32590
	788	32575
	787	33370
	786	34735
	785	34655
	784	36755
	783	39205
	782	43520
	781	46960
	780	46495
	779	37595
	778	30230
	777	27415
	776	26025
	775	25340
	774	24535
	773	24600
	772	24730
	771	24315
	770	23515
	769	21660
	768	20335
	767	18280
	766	18200
	765	17250
	764	17035
	763	16930
	762	16610
	761	17070
	760	16070
	759	15965
	758	16230
	757	15730
	756	15670
	755	15980
	754	15085
	753	15155
	752	15115
	751	15520
	750	15390
	749	15050
	748	15775
	747	15375
	746	14360
	745	14925
	744	14825
	743	15360
	742	15540
	741	15300
	740	14685
	739	15150
	738	15345
	737	14670
	736	15725
	735	15690
	734	15445
	733	15620
	732	14920
	731	15480
	730	15290
	729	15190
	728	14830
	727	15875
	726	15235
	725	16190
	724	15880
	723	16510
	722	16840
	721	17675
	720	18605
	719	18750
	718	19215
	717	19695
	716	19780
	715	20035
	714	19600
	713	20025
	712	19310
	711	17800
	710	16995
	709	14790
	708	14345
	707	14395
	706	14010
	705	13955
	704	13905
	703	13975
	702	13345
	701	13350
	700	13310
	699	12585
	698	12840
	697	12695
	696	12445
	695	11765
	694	11715
	693	11575
	692	11045
	691	10795
	690	10855
	689	11010
	688	10170
	687	10765
	686	11025
	685	11030
	684	10805
	683	10670
	682	10565
	681	10275
	680	10590
	679	10660
	678	10430
	677	10410
	676	10600
	675	10510
	674	10475
	673	10410
	672	10375
	671	10695
	670	10450
	669	11280
	668	11555
	667	11800
	666	12095
	665	11450
	664	11420
	663	10345
	662	10525
	661	10380
	660	10310
	659	10200
	658	10270
	657	10485
	656	10535
	655	10475
	654	10390
	653	10250
	652	10170
	651	9920
	650	10465
	649	10285
	648	9990
	647	9995
	646	10275
	645	9965
	644	9990
	643	10150
	642	10095
	641	10170
	640	9715
	639	10165
	638	10230
	637	9960
	636	10305
	635	10390
	634	9695
	633	10310
	632	10190
	631	10615
	630	10310
	629	10615
	628	10470
	627	10265
	626	10385
	625	10330
	624	10370
	623	10255
	622	10265
	621	10345
	620	10255
	619	10400
	618	10415
	617	10670
	616	10095
	615	10430
	614	10225
	613	10390
	612	10485
	611	10220
	610	10145
	609	10310
	608	10490
	607	9985
	606	10380
	605	10280
	604	10405
	603	10575
	602	10215
	601	10345
	600	10215
	599	10350
	598	10410
	597	10490
	596	10630
	595	10275
	594	10420
	593	10870
	592	10230
	591	10280
	590	10615
	589	10425
	588	10610
	587	10540
	586	10420
	585	10195
	584	10050
	583	10180
	582	10400
	581	10445
	580	10760
	579	10405
	578	10780
	577	10420
	576	10490
	575	10610
	574	10580
	573	10860
	572	11055
	571	11045
	570	10710
	569	10955
	568	10800
	567	10700
	566	11080
	565	10660
	564	10960
	563	10585
	562	10370
	561	10555
	560	10845
	559	10720
	558	10895
	557	10885
	556	11350
	555	11155
	554	10825
	553	10480
	552	10890
	551	10175
	550	10450
	549	10575
	548	10760
	547	10480
	546	10440
	545	10525
	544	10725
	543	10040
	542	10065
	541	10010
	540	9770
	539	9870
	538	10200
	537	10315
	536	9850
	535	10810
	534	12600
	533	16340
	532	20500
	531	24970
	530	24695
	529	15910
	528	9540
	527	8205
	526	7585
	525	7835
	524	8050
	523	8360
	522	8560
	521	8515
	520	8820
	519	8410
	518	7770
	517	7685
	516	7330
	515	7155
	514	7260
	513	7780
	512	7075
	511	7165
	510	7280
	509	7305
	508	7320
	507	7015
	506	6900
	505	6910
	504	6810
	503	6955
	502	7355
	501	7245
	500	7125
	499	7135
	498	7015
	497	7130
	496	7135
	495	7085
	494	7025
	493	6985
	492	7065
	491	7195
	490	6850
	489	6755
	488	6940
	487	7285
	486	6765
	485	7010
	484	7135
	483	6645
	482	7100
	481	7245
	480	7180
	479	6865
	478	7045
	477	6885
	476	7025
	475	6875
	474	7090
	473	6950
	472	7300
	471	6865
	470	7305
	469	7230
	468	7145
	467	7125
	466	6980
	465	7145
	464	7195
	463	7055
	462	6755
	461	6835
	460	6555
	459	6410
	458	6830
	457	6225
	456	6320
	455	6785
	454	8115
	453	10440
	452	10280
	451	7725
	450	6090
	449	5755
	448	5640
	447	7840
	446	10610
	445	13370
	444	10935
	443	7270
	442	5795
	441	5085
	440	4975
	439	4830
	438	4690
	437	4775
	436	5040
	435	5115
	434	5250
	433	5075
	432	4805
	431	4700
	430	4230
	429	4640
	428	4515
	427	4655
	426	4600
	425	4255
	424	4285
	423	4585
	422	4480
	421	4300
	420	4630
	419	4440
	418	4225
	417	4445
	416	4500
	415	4470
	414	4670
	413	4685
	412	4610
	411	4205
	410	4680
	409	4500
	408	4435
	407	4700
	406	4345
	405	4505
	404	4495
	403	4550
	402	4580
	401	4635
	400	4855
	399	4590
	398	4480
	397	4110
	396	4495
	395	4235
	394	4350
	393	4370
	392	4390
	391	4310
	390	4455
	389	4425
	388	4265
	387	4720
	386	4485
	385	4570
	384	4690
	383	4240
	382	4735
	381	4400
	380	4360
	379	4315
	378	4405
	377	4290
	376	4580
	375	4570
	374	4555
	373	4490
	372	4450
	371	4540
	370	4535
	369	4695
	368	4345
	367	4725
	366	4445
	365	4570
	364	4165
	363	4485
	362	4320
	361	4435
	360	4565
	359	4745
	358	4545
	357	4245
	356	4765
	355	4670
	354	4340
	353	4780
	352	4870
	351	4765
	350	4540
	349	4865
	348	4755
	347	4595
	346	4420
	345	4715
	344	4560
	343	4405
	342	4655
	341	4790
	340	4385
	339	4580
	338	4500
	337	4575
	336	4855
	335	4820
	334	4645
	333	4665
	332	4705
	331	4620
	330	4800
	329	4800
	328	4735
	327	4825
	326	4755
	325	4820
	324	4545
	323	4495
	322	4985
	321	4500
	320	5025
	319	4845
	318	4745
	317	4725
	316	4955
	315	4905
	314	4715
	313	4605
	312	4735
	311	4740
	310	4810
	309	4670
	308	4940
	307	4685
	306	4565
	305	4910
	304	4575
	303	4725
	302	4370
	301	4815
	300	4495
	299	4420
	298	4145
	297	4450
	296	4600
	295	4385
	294	4410
	293	4745
	292	4535
	291	4665
	290	4890
	289	4915
	288	5420
	287	6550
	286	8365
	285	8390
	284	6525
	283	4880
	282	4370
	281	4290
	280	4235
	279	4200
	278	4310
	277	4245
	276	4360
	275	4310
	274	4225
	273	4125
	272	3955
	271	4170
	270	3895
	269	4155
	268	4145
	267	3710
	266	4055
	265	4190
	264	3960
	263	4105
	262	3915
	261	3735
	260	3940
	259	3940
	258	4065
	257	3985
	256	4155
	255	4210
	254	3990
	253	4095
	252	4000
	251	4310
	250	4100
	249	3640
	248	3850
	247	4110
	246	4435
	245	3960
	244	4045
	243	4095
	242	3905
	241	4095
	240	4275
	239	4330
	238	3990
	237	3970
	236	4035
	235	4080
	234	3945
	233	4090
	232	4270
	231	4010
	230	4095
	229	4085
	228	4125
	227	4060
	226	4135
	225	4090
	224	4025
	223	3765
	222	4125
	221	4210
	220	4085
	219	4310
	218	4100
	217	4475
	216	3895
	215	4045
	214	4280
	213	4050
	212	3825
	211	4065
	210	3810
	209	3850
	208	3925
	207	4135
	206	3890
	205	4050
	204	3930
	203	4210
	202	4115
	201	4160
	200	4140
	199	4220
	198	3900
	197	4015
	196	3990
	195	3855
	194	3925
	193	4230
	192	4260
	191	4185
	190	4215
	189	4240
	188	3985
	187	4130
	186	4060
	185	3870
	184	4030
	183	4035
	182	4170
	181	3845
	180	3755
	179	4085
	178	3915
	177	3980
	176	4210
	175	4155
	174	4030
	173	4230
	172	4335
	171	4040
	170	4400
	169	4310
	168	4295
	167	4305
	166	4265
	165	4160
	164	4270
	163	3940
	162	4365
	161	4260
	160	3930
	159	4105
	158	4120
	157	4180
	156	4235
	155	4135
	154	4375
	153	4075
	152	4035
	151	4210
	150	4350
	149	4030
	148	3940
	147	3980
	146	4285
	145	4155
	144	4110
	143	4295
	142	4260
	141	4145
	140	4175
	139	4285
	138	4365
	137	4450
	136	4440
	135	4340
	134	4660
	133	4370
	132	4300
	131	4580
	130	4190
	129	4155
	128	4405
	127	4255
	126	4310
	125	4335
	124	4625
	123	4280
	122	4050
	121	4130
	120	4120
	119	3815
	118	4340
	117	4335
	116	4240
	115	4505
	114	4140
	113	4490
	112	4705
	111	4420
	110	4825
	109	4420
	108	4625
	107	4865
	106	5085
	105	5225
	104	5345
	103	5725
	102	5350
	101	4935
	100	4270
	99	4170
	98	3950
	97	3970
	96	3840
	95	3955
	94	4045
	93	4285
	92	4035
	91	4175
	90	4060
	89	3690
	88	3770
	87	3805
	86	3850
	85	3770
	84	3855
	83	3850
	82	3810
	81	3895
	80	3995
	79	4035
	78	3975
	77	3980
	76	3885
	75	4005
	74	3890
	73	4105
	72	4235
	71	3985
	70	4040
	69	4025
	68	3835
	67	4300
	66	4305
	65	4460
	64	4955
	63	6055
	62	6500
	61	6420
	60	5030
	59	4005
	58	2690
	57	2285
	56	2055
	55	2330
	54	2200
	53	2070
	52	2310
	51	2070
	50	2080
	49	1915
	48	1705
	47	1825
	46	1650
	45	1580
	44	1670
	43	1610
	42	1590
	41	1710
	40	1750
	39	1705
	38	1645
	37	1575
	36	1710
	35	1630
	34	1480
	33	1590
	32	1555
	31	1575
	30	1600
	29	1630
	28	1590
	27	1630
	26	1640
	25	1740
	24	1680
	23	1860
	22	1905
	21	2035
	20	2305
	19	3190
	18	2900
	17	2070
	16	1545
	15	1340
	14	1270
	13	1155
	12	1370
	11	1380
	10	1380
	9	1525
	8	1665
	7	1815
	6	1620
	5	1750
	4	1620
	3	1815
	2	1875
	1	1475
	0	895
	-1	730
	-2	690
	-3	580
	-4	615

## Sheet: S9b
	Co3O4@C	Binding Energy (eV)	Arb. Units
		814	0
		813.9	0
		813.8	0
		813.7	0
		813.6	0
		813.5	0
		813.4	0
		813.3	0
		813.2	0
		813.1	0
		813	0
		812.9	0
		812.8	0
		812.7	0
		812.6	0
		812.5	0
		812.4	0
		812.3	0
		812.2	0
		812.1	0
		812	0
		811.9	0
		811.8	0
		811.7	0
		811.6	0
		811.5	0
		811.4	0
		811.3	0
		811.2	0
		811.1	0
		811	0
		810.9	0
		810.8	0
		810.7	0
		810.6	0
		810.5	0
		810.4	0
		810.3	0
		810.2	0
		810.1	0
		810	0
		809.9	0
		809.8	-23.9111
		809.7	17.1538
		809.6	13.2031
		809.5	35.335
		809.4	34.4639
		809.3	32.5859
		809.2	43.75
		809.1	73.0229
		809	84.3379
		808.9	59.561
		808.8	92.9082
		808.7	114.336
		808.6	126.81
		808.5	145.354
		808.4	130.844
		808.3	167.47
		808.2	187.17
		808.1	181.85
		808	173.499
		807.9	201.252
		807.8	233.124
		807.7	237.01
		807.6	241.915
		807.5	309.071
		807.4	346.367
		807.3	359.712
		807.2	347.01
		807.1	339.279
		807	382.711
		806.9	418.275
		806.8	431.891
		806.7	479.685
		806.6	489.516
		806.5	510.425
		806.4	486.244
		806.3	534.242
		806.2	574.391
		806.1	556.472
		806	552.539
		805.9	628.891
		805.8	652.331
		805.7	654.78
		805.6	635.156
		805.5	668.657
		805.4	658.118
		805.3	711.781
		805.2	719.472
		805.1	709.124
		805	752.94
		804.9	747.737
		804.8	787.684
		804.7	772.573
		804.6	776.478
		804.5	746.269
		804.4	783.198
		804.3	801.195
		804.2	788.143
		804.1	788.091
		804	783.02
		803.9	779.937
		803.8	800.933
		803.7	786.876
		803.6	748.676
		803.5	783.607
		803.4	779.523
		803.3	764.382
		803.2	773.274
		803.1	757.106
		803	759.949
		802.9	745.738
		802.8	757.572
		802.7	751.382
		802.6	765.244
		802.5	716.926
		802.4	713.595
		802.3	703.226
		802.2	719.918
		802.1	687.49
		802	686.056
		801.9	663.538
		801.8	659.003
		801.7	661.477
		801.6	673.998
		801.5	636.378
		801.4	612.67
		801.3	616.978
		801.2	644.388
		801.1	665.878
		801	640.273
		800.9	633.643
		800.8	653.086
		800.7	604.347
		800.6	656.803
		800.5	664.288
		800.4	688.865
		800.3	677.398
		800.2	700.017
		800.1	720.713
		800	720.407
		799.9	760.251
		799.8	803.255
		799.7	879.545
		799.6	894.892
		799.5	947.436
		799.4	961.031
		799.3	1008.8
		799.2	1055.75
		799.1	1126.97
		799	1185.4
		798.9	1241.04
		798.8	1332.03
		798.7	1393.24
		798.6	1429.59
		798.5	1560.42
		798.4	1561.26
		798.3	1665.49
		798.2	1781.15
		798.1	1853.08
		798	1912.24
		797.9	2015.78
		797.8	2122.72
		797.7	2229.05
		797.6	2278.58
		797.5	2416.62
		797.4	2517.03
		797.3	2577.67
		797.2	2689.73
		797.1	2779.13
		797	2864.84
		796.9	2972.96
		796.8	3058.4
		796.7	3111.04
		796.6	3210.05
		796.5	3261.24
		796.4	3338.73
		796.3	3424.54
		796.2	3447.44
		796.1	3466.4
		796	3571.76
		795.9	3597.22
		795.8	3586.63
		795.7	3646.27
		795.6	3677.02
		795.5	3657.71
		795.4	3700.55
		795.3	3671.28
		795.2	3672.01
		795.1	3611.52
		795	3579.91
		794.9	3564.24
		794.8	3476.25
		794.7	3303.6
		794.6	3192.54
		794.5	3073.04
		794.4	2880.81
		794.3	2702.92
		794.2	2522.36
		794.1	2289.92
		794	2124.87
		793.9	1894.96
		793.8	1723.41
		793.7	1525.11
		793.6	1395.33
		793.5	1235.95
		793.4	1133.19
		793.3	1010.97
		793.2	947.517
		793.1	894.864
		793	865.1
		792.9	771.987
		792.8	746.781
		792.7	747.577
		792.6	721.275
		792.5	743.054
		792.4	750.863
		792.3	772.753
		792.2	788.703
		792.1	804.713
		792	825.802
		791.9	900.169
		791.8	890.5
		791.7	918.937
		791.6	1012.73
		791.5	1033.59
		791.4	1022.41
		791.3	1047.33
		791.2	1123.53
		791.1	1126.75
		791	1146.04
		790.9	1174.43
		790.8	1211.96
		790.7	1267.7
		790.6	1285.51
		790.5	1321.46
		790.4	1336.45
		790.3	1360.54
		790.2	1395.76
		790.1	1412.05
		790	1430.4
		789.9	1418.7
		789.8	1491.28
		789.7	1433.64
		789.6	1496.24
		789.5	1531.97
		789.4	1532.7
		789.3	1540.47
		789.2	1570.34
		789.1	1572.22
		789	1590.17
		788.9	1616.21
		788.8	1581.13
		788.7	1628.22
		788.6	1661.43
		788.5	1641.57
		788.4	1618.63
		788.3	1662.85
		788.2	1657.04
		788.1	1702.41
		788	1698.76
		787.9	1746.3
		787.8	1772.93
		787.7	1731.4
		787.6	1752.96
		787.5	1784.64
		787.4	1818.44
		787.3	1823.26
		787.2	1884.31
		787.1	1851.23
		787	1893.31
		786.9	1905.44
		786.8	1970.81
		786.7	1999.29
		786.6	1966.64
		786.5	2022.21
		786.4	2027.79
		786.3	2096.64
		786.2	2115.55
		786.1	2139.55
		786	2168.66
		785.9	2209.93
		785.8	2228.26
		785.7	2267.75
		785.6	2321.43
		785.5	2349.22
		785.4	2364.06
		785.3	2408.07
		785.2	2426.14
		785.1	2494.47
		785	2492.79
		784.9	2541.3
		784.8	2640.18
		784.7	2660.13
		784.6	2690.19
		784.5	2759.51
		784.4	2797.98
		784.3	2913.87
		784.2	2957.94
		784.1	3041.31
		784	3109.95
		783.9	3222
		783.8	3340.49
		783.7	3438.35
		783.6	3591.79
		783.5	3732.75
		783.4	3847.14
		783.3	3970.99
		783.2	4131.45
		783.1	4284.47
		783	4492.27
		782.9	4637.62
		782.8	4850.76
		782.7	5044.63
		782.6	5212.13
		782.5	5412.37
		782.4	5639.47
		782.3	5839.31
		782.2	6073.02
		782.1	6305.61
		782	6505.94
		781.9	6704.02
		781.8	6966.08
		781.7	7172.9
		781.6	7397.57
		781.5	7612.05
		781.4	7842.38
		781.3	8002.31
		781.2	8191.95
		781.1	8407.4
		781	8564.43
		780.9	8692.95
		780.8	8872.13
		780.7	8983.74
		780.6	9037.54
		780.5	9178.87
		780.4	9192.25
		780.3	9243.83
		780.2	9277.53
		780.1	9203.96
		780	9134.12
		779.9	9003.8
		779.8	8797.71
		779.7	8536.64
		779.6	8197.3
		779.5	7833.6
		779.4	7417.34
		779.3	6941.31
		779.2	6501.62
		779.1	5958.91
		779	5464.35
		778.9	4981.99
		778.8	4473.72
		778.7	4018.75
		778.6	3632.34
		778.5	3211.35
		778.4	2853.02
		778.3	2588.7
		778.2	2310.34
		778.1	2058.04
		778	1811.82
		777.9	1662.04
		777.8	1485.59
		777.7	1390.8
		777.6	1254.49
		777.5	1182.91
		777.4	1066.9
		777.3	983.581
		777.2	941.101
		777.1	896.454
		777	837.587
		776.9	782.514
		776.8	732.253
		776.7	683.811
		776.6	632.175
		776.5	557.26
		776.4	576.416
		776.3	560.512
		776.2	517.448
		776.1	481.248
		776	462.979
		775.9	448.658
		775.8	398.147
		775.7	388.6
		775.6	388.052
		775.5	325.268
		775.4	298.384
		775.3	261.362
		775.2	274.388
		775.1	289.471
		775	253.419
		774.9	218.235
		774.8	200.987
		774.7	210.775
		774.6	204.54
		774.5	159.136
		774.4	141.666
		774.3	140.19
		774.2	115.622
		774.1	107.023
		774	120.473
		773.9	65.719
		773.8	86.041
		773.7	70.304
		773.6	52.5
		773.5	41.656
		773.4	30.771
		773.3	74.048
		773.2	33.172
		773.1	26.27
		773	10.309
		772.9	14.363
		772.8	-3.62402
		772.7	23.464
		772.6	34.593
		772.5	-16.345
		772.4	13.7061
		772.3	-2.28601
		772.2	20.792
		772.1	18.863
		772	19.937
		771.9	-11.021
		771.8	34.106
		771.7	46.2791
		771.6	24.37
		771.5	-5.60901
		771.4	-17.543
		771.3	19.53
		771.2	11.573
		771.1	15.632
		771	-9.33301
		770.9	0
		770.8	0
		770.7	0
		770.6	0
		770.5	0
		770.4	0
		770.3	0
		770.2	0
		770.1	0
		770	0
		769.9	0
		769.8	0
		769.7	0
		769.6	0
		769.5	0
		769.4	0
		769.3	0
		769.2	0
		769.1	0
		769	0
		768.9	0
		768.8	0
		768.7	0
		768.6	0
		768.5	0
		768.4	0
		768.3	0
		768.2	0
		768.1	0
		768	0
	Co3O4@C/GPO	Binding Energy (eV)	Arb. Units
		814	0
		813.9	0
		813.8	0
		813.7	0
		813.6	0
		813.5	0
		813.4	0
		813.3	0
		813.2	0
		813.1	0
		813	0
		812.9	0
		812.8	0
		812.7	0
		812.6	0
		812.5	0
		812.4	0
		812.3	0
		812.2	0
		812.1	0
		812	0
		811.9	0
		811.8	0
		811.7	0
		811.6	0
		811.5	0
		811.4	0
		811.3	0
		811.2	0
		811.1	0
		811	0
		810.9	0
		810.8	0
		810.7	0
		810.6	0
		810.5	0
		810.4	0
		810.3	0
		810.2	0
		810.1	0
		810	0
		809.9	0
		809.8	0
		809.7	0
		809.6	0
		809.5	0
		809.4	-11.864
		809.3	49.703
		809.2	97.8199
		809.1	53.431
		809	61.129
		808.9	50.708
		808.8	76.583
		808.7	65.329
		808.6	-5.60706
		808.5	144.038
		808.4	67.813
		808.3	45.33
		808.2	201.633
		808.1	120.004
		808	143.645
		807.9	74.496
		807.8	101.657
		807.7	53.265
		807.6	75.123
		807.5	111.395
		807.4	107.625
		807.3	27.944
		807.2	147.63
		807.1	129.104
		807	172.07
		806.9	108.307
		806.8	69.0959
		806.7	77.9871
		806.6	35.391
		806.5	110.655
		806.4	80.575
		806.3	123.991
		806.2	130.481
		806.1	172.451
		806	165.339
		805.9	195.573
		805.8	151.301
		805.7	136.864
		805.6	202.174
		805.5	191.359
		805.4	174.35
		805.3	139.949
		805.2	254.86
		805.1	154.626
		805	180.69
		804.9	316.302
		804.8	280.506
		804.7	208.892
		804.6	69.688
		804.5	176.706
		804.4	274.845
		804.3	119.207
		804.2	239.947
		804.1	298.355
		804	137.93
		803.9	200.217
		803.8	179.264
		803.7	228.878
		803.6	235.569
		803.5	218.06
		803.4	165.955
		803.3	273.074
		803.2	175.074
		803.1	298.483
		803	142.106
		802.9	230.741
		802.8	102.917
		802.7	310.463
		802.6	188.617
		802.5	210.015
		802.4	84.986
		802.3	287.267
		802.2	31.6281
		802.1	141.242
		802	160.07
		801.9	78.972
		801.8	58.642
		801.7	104.839
		801.6	128.304
		801.5	80.2209
		801.4	169.153
		801.3	115.472
		801.2	159.291
		801.1	67.057
		801	91.097
		800.9	187.236
		800.8	67.001
		800.7	91.041
		800.6	93.105
		800.5	175.105
		800.4	-6.81702
		800.3	42.67
		800.2	-26.033
		800.1	215.428
		800	49.999
		799.9	93.062
		799.8	147.75
		799.7	120.122
		799.6	223.677
		799.5	14.8459
		799.4	124.266
		799.3	-8.63599
		799.2	92.42
		799.1	175.424
		799	95.515
		798.9	112.803
		798.8	213.239
		798.7	112.524
		798.6	96.6281
		798.5	248.466
		798.4	231.106
		798.3	200.395
		798.2	289.704
		798.1	318.34
		798	258.29
		797.9	243.066
		797.8	304.545
		797.7	342.457
		797.6	437.453
		797.5	409.126
		797.4	493.766
		797.3	506.552
		797.2	581.19
		797.1	464.496
		797	494.14
		796.9	586.843
		796.8	543.045
		796.7	587.759
		796.6	574.319
		796.5	656.821
		796.4	763.542
		796.3	705.601
		796.2	648.003
		796.1	725.287
		796	659.823
		795.9	850.538
		795.8	638.835
		795.7	771.648
		795.6	719.87
		795.5	854.632
		795.4	806.848
		795.3	724.118
		795.2	795.201
		795.1	735.603
		795	749.16
		794.9	786.139
		794.8	838.718
		794.7	712.86
		794.6	766.616
		794.5	705.677
		794.4	706.749
		794.3	593.528
		794.2	610.501
		794.1	352.527
		794	460.79
		793.9	502.53
		793.8	392.008
		793.7	359.109
		793.6	307.623
		793.5	164.502
		793.4	248.338
		793.3	183.433
		793.2	65.178
		793.1	137.751
		793	45.2679
		792.9	-14.566
		792.8	-20.167
		792.7	35.1219
		792.6	52.5551
		792.5	140.713
		792.4	29.96
		792.3	74.574
		792.2	18.728
		792.1	69.299
		792	27.525
		791.9	-18.324
		791.8	27.906
		791.7	135.018
		791.6	72.616
		791.5	100.443
		791.4	60.944
		791.3	37.251
		791.2	175.698
		791.1	136.824
		791	139.977
		790.9	13.084
		790.8	107.974
		790.7	64.505
		790.6	108.397
		790.5	-38.288
		790.4	-7.22803
		790.3	110.683
		790.2	279.989
		790.1	158.292
		790	175.739
		789.9	174.173
		789.8	121.171
		789.7	108.06
		789.6	195.671
		789.5	147.889
		789.4	186.424
		789.3	72.017
		789.2	132.105
		789.1	70.687
		789	243.693
		788.9	134.803
		788.8	211.545
		788.7	216.326
		788.6	156.616
		788.5	152.874
		788.4	94.6541
		788.3	123.672
		788.2	164.023
		788.1	181.517
		788	94.293
		787.9	157.591
		787.8	227.464
		787.7	93.2321
		787.6	145.429
		787.5	100.254
		787.4	205.95
		787.3	85.655
		787.2	194.255
		787.1	235.191
		787	99.007
		786.9	118.986
		786.8	122.999
		786.7	286.357
		786.6	221.178
		786.5	234.105
		786.4	216.891
		786.3	171.302
		786.2	130.375
		786.1	175.823
		786	159.133
		785.9	180.62
		785.8	200.269
		785.7	149.5
		785.6	154.774
		785.5	202.441
		785.4	94.217
		785.3	147.431
		785.2	246.46
		785.1	166.834
		785	155.111
		784.9	250.171
		784.8	188.725
		784.7	198.358
		784.6	156.648
		784.5	219.454
		784.4	302.949
		784.3	296.389
		784.2	177.853
		784.1	323.517
		784	296.962
		783.9	342.785
		783.8	304.29
		783.7	298.75
		783.6	357.695
		783.5	414.104
		783.4	504.256
		783.3	488.276
		783.2	516.529
		783.1	527.876
		783	494.951
		782.9	543.425
		782.8	578.186
		782.7	669.7
		782.6	735.758
		782.5	782.198
		782.4	928.846
		782.3	988.988
		782.2	1029.46
		782.1	932.139
		782	1068.94
		781.9	1106.05
		781.8	1251.35
		781.7	1296.02
		781.6	1328.96
		781.5	1395.45
		781.4	1510.89
		781.3	1528.48
		781.2	1554.28
		781.1	1646.83
		781	1806.71
		780.9	1787.43
		780.8	1837.56
		780.7	1846.76
		780.6	1947.8
		780.5	1924.65
		780.4	1872.06
		780.3	2077.16
		780.2	2071.22
		780.1	2072.28
		780	2013.86
		779.9	2126.37
		779.8	1996.81
		779.7	1913.56
		779.6	1857.86
		779.5	1810.77
		779.4	1738.08
		779.3	1654.71
		779.2	1463.76
		779.1	1402.3
		779	1392.77
		778.9	1101.84
		778.8	998.061
		778.7	1005.34
		778.6	802.949
		778.5	781.383
		778.4	582.176
		778.3	509.37
		778.2	484.358
		778.1	443.006
		778	387.194
		777.9	454.94
		777.8	318.563
		777.7	203.236
		777.6	225.089
		777.5	371.145
		777.4	176.599
		777.3	149.833
		777.2	195.442
		777.1	58.9273
		777	131.006
		776.9	149.235
		776.8	119.216
		776.7	94.9984
		776.6	-0.993408
		776.5	23.1976
		776.4	98.0045
		776.3	157.3
		776.2	-37.3924
		776.1	6.66241
		776	-41
		775.9	0
		775.8	0
		775.7	0
		775.6	0
		775.5	0
		775.4	0
		775.3	0
		775.2	0
		775.1	0
		775	0
		774.9	0
		774.8	0
		774.7	0
		774.6	0
		774.5	0
		774.4	0
		774.3	0
		774.2	0
		774.1	0
		774	0
		773.9	0
		773.8	0
		773.7	0
		773.6	0
		773.5	0
		773.4	0
		773.3	0
		773.2	0
		773.1	0
		773	0
		772.9	0
		772.8	0
		772.7	0
		772.6	0
		772.5	0
		772.4	0
		772.3	0
		772.2	0
		772.1	0
		772	0
		771.9	0
		771.8	0
		771.7	0
		771.6	0
		771.5	0
		771.4	0
		771.3	0
		771.2	0
		771.1	0
		771	0
		770.9	0
		770.8	0
		770.7	0
		770.6	0
		770.5	0
		770.4	0
		770.3	0
		770.2	0
		770.1	0
		770	0
		769.9	0
		769.8	0
		769.7	0
		769.6	0
		769.5	0
		769.4	0
		769.3	0
		769.2	0
		769.1	0
		769	0
		768.9	0
		768.8	0
		768.7	0
		768.6	0
		768.5	0
		768.4	0
		768.3	0
		768.2	0
		768.1	0
		768	0

## Sheet: S9c
	Co3O4@C	Binding Energy (eV)	Arb. Units
		419	4442.2
		418.9	4439.05
		418.8	4450.65
		418.7	4443.55
		418.6	4457.5
		418.5	4470.65
		418.4	4446.2
		418.3	4426.15
		418.2	4449
		418.1	4462.5
		418	4423.15
		417.9	4421.8
		417.8	4461.85
		417.7	4436.2
		417.6	4423.5
		417.5	4444.1
		417.4	4478.2
		417.3	4439.6
		417.2	4455.75
		417.1	4433.6
		417	4439.55
		416.9	4448.05
		416.8	4454.95
		416.7	4445.35
		416.6	4461.8
		416.5	4453
		416.4	4441.15
		416.3	4440.75
		416.2	4433.7
		416.1	4426.2
		416	4458.4
		415.9	4452.15
		415.8	4465.85
		415.7	4439.75
		415.6	4467.55
		415.5	4464.8
		415.4	4440.8
		415.3	4452.5
		415.2	4425.3
		415.1	4475.7
		415	4479.4
		414.9	4455.1
		414.8	4465.05
		414.7	4442.6
		414.6	4468.9
		414.5	4463.8
		414.4	4437.1
		414.3	4478.6
		414.2	4466.1
		414.1	4458.25
		414	4468.45
		413.9	4460.5
		413.8	4455.1
		413.7	4506.5
		413.6	4494.8
		413.5	4469.3
		413.4	4473.6
		413.3	4497.65
		413.2	4458.8
		413.1	4472.4
		413	4473.45
		412.9	4482.4
		412.8	4475.05
		412.7	4493.2
		412.6	4478.3
		412.5	4494.85
		412.4	4517.7
		412.3	4465.35
		412.2	4462.15
		412.1	4501.2
		412	4472.35
		411.9	4494.1
		411.8	4487.2
		411.7	4464.75
		411.6	4483.5
		411.5	4485.65
		411.4	4477.05
		411.3	4458.5
		411.2	4493.35
		411.1	4474.45
		411	4497.1
		410.9	4445.1
		410.8	4446.05
		410.7	4442.7
		410.6	4464.1
		410.5	4475.35
		410.4	4476.9
		410.3	4473.55
		410.2	4435.25
		410.1	4431.75
		410	4442
		409.9	4475.6
		409.8	4464.4
		409.7	4439.85
		409.6	4460.85
		409.5	4429.6
		409.4	4444.45
		409.3	4460.45
		409.2	4458.9
		409.1	4441.55
		409	4472.5
		408.9	4445.4
		408.8	4446.6
		408.7	4441.2
		408.6	4441.25
		408.5	4445.15
		408.4	4439.85
		408.3	4449
		408.2	4450.1
		408.1	4461.05
		408	4450.4
		407.9	4461.9
		407.8	4485.6
		407.7	4456.15
		407.6	4505
		407.5	4450.9
		407.4	4468.05
		407.3	4491.8
		407.2	4466.75
		407.1	4499.1
		407	4490.35
		406.9	4504.85
		406.8	4515.3
		406.7	4511.95
		406.6	4501.55
		406.5	4531.15
		406.4	4533.05
		406.3	4515.9
		406.2	4509.7
		406.1	4519.45
		406	4491.75
		405.9	4505.6
		405.8	4508.55
		405.7	4511.4
		405.6	4529.25
		405.5	4467.4
		405.4	4519.4
		405.3	4513.4
		405.2	4500.4
		405.1	4493.6
		405	4519.3
		404.9	4481.1
		404.8	4538.55
		404.7	4483.75
		404.6	4493.1
		404.5	4507.3
		404.4	4502.65
		404.3	4520.7
		404.2	4501.85
		404.1	4503.15
		404	4487.9
		403.9	4502.15
		403.8	4497.9
		403.7	4520.2
		403.6	4504.9
		403.5	4507.15
		403.4	4510.65
		403.3	4501.25
		403.2	4489.45
		403.1	4509.8
		403	4520.65
		402.9	4515.7
		402.8	4513.55
		402.7	4530.95
		402.6	4521.2
		402.5	4534.2
		402.4	4529.1
		402.3	4557.8
		402.2	4568.6
		402.1	4578.7
		402	4534.1
		401.9	4571.1
		401.8	4557.6
		401.7	4575.25
		401.6	4552.85
		401.5	4595.25
		401.4	4600.25
		401.3	4560.55
		401.2	4613.45
		401.1	4625.7
		401	4643.4
		400.9	4593.5
		400.8	4643
		400.7	4638.25
		400.6	4624.05
		400.5	4641.3
		400.4	4636.45
		400.3	4641.5
		400.2	4638.45
		400.1	4668.85
		400	4650.85
		399.9	4652.55
		399.8	4677.3
		399.7	4672.4
		399.6	4655.5
		399.5	4649.75
		399.4	4640.75
		399.3	4630.65
		399.2	4648.6
		399.1	4607.25
		399	4612.9
		398.9	4601.55
		398.8	4595.4
		398.7	4618.65
		398.6	4577.7
		398.5	4576.15
		398.4	4564.7
		398.3	4548.05
		398.2	4556.25
		398.1	4537
		398	4541.45
		397.9	4522.85
		397.8	4539.3
		397.7	4504.55
		397.6	4490.8
		397.5	4483.55
		397.4	4514.35
		397.3	4491.75
		397.2	4471.1
		397.1	4481.35
		397	4475.3
		396.9	4437.75
		396.8	4464.05
		396.7	4457.35
		396.6	4482.45
		396.5	4469.15
		396.4	4450.75
		396.3	4478.6
		396.2	4450.75
		396.1	4441.15
		396	4460.35
		395.9	4467
		395.8	4482.65
		395.7	4463.4
		395.6	4479.25
		395.5	4498.3
		395.4	4475.5
		395.3	4475.8
		395.2	4477.5
		395.1	4469.95
		395	4443
		394.9	4468.4
		394.8	4483
		394.7	4469.3
		394.6	4484.7
		394.5	4454.2
		394.4	4470.85
		394.3	4467.1
		394.2	4476.6
		394.1	4470.75
		394	4466.1
		393.9	4455.05
		393.8	4452.95
		393.7	4470.4
		393.6	4471
		393.5	4457.75
		393.4	4440.35
		393.3	4457.85
		393.2	4462.4
		393.1	4464.35
		393	4458.8
		392.9	4438.15
		392.8	4449.95
		392.7	4449.4
		392.6	4451.85
		392.5	4487.75
		392.4	4445
		392.3	4446.65
		392.2	4446.6
		392.1	4486.35
		392	4455.4
		391.9	4457.55
		391.8	4470.65
		391.7	4443.1
		391.6	4455.4
		391.5	4459.7
		391.4	4460.1
		391.3	4465.35
		391.2	4440.3
		391.1	4457.35
		391	4465.35
		390.9	4474.5
		390.8	4426.8
		390.7	4461.05
		390.6	4480.85
		390.5	4464.4
		390.4	4470.15
		390.3	4476.15
		390.2	4503.75
		390.1	4468.7
		390	4480.7
		389.9	4453.8
		389.8	4447.05
		389.7	4485.05
		389.6	4473.25
		389.5	4483.7
		389.4	4453.75
		389.3	4444.45
		389.2	4473.1
		389.1	4481.8
		389	4449.75
		388.9	4485.55
		388.8	4437.4
		388.7	4471
		388.6	4472.7
		388.5	4471.95
		388.4	4466.05
		388.3	4467.3
		388.2	4462.8
		388.1	4467.95
		388	4471.95
	Co3O4@C/GPO	Binding Energy (eV)	Arb. Units
		419	6678.03
		418.9	6725.45
		418.8	6647.88
		418.7	6708.48
		418.6	6693.64
		418.5	6694.7
		418.4	6727.42
		418.3	6634.24
		418.2	6683.48
		418.1	6677.27
		418	6685.3
		417.9	6723.33
		417.8	6645.15
		417.7	6699.39
		417.6	6754.09
		417.5	6728.48
		417.4	6708.94
		417.3	6680.76
		417.2	6711.52
		417.1	6641.06
		417	6754.85
		416.9	6716.67
		416.8	6728.33
		416.7	6762.42
		416.6	6660.45
		416.5	6750.3
		416.4	6717.73
		416.3	6688.94
		416.2	6675.15
		416.1	6725
		416	6733.79
		415.9	6682.58
		415.8	6695
		415.7	6753.48
		415.6	6682.27
		415.5	6737.42
		415.4	6692.12
		415.3	6759.85
		415.2	6716.06
		415.1	6736.67
		415	6756.52
		414.9	6702.27
		414.8	6720.15
		414.7	6717.73
		414.6	6720.91
		414.5	6675.76
		414.4	6692.58
		414.3	6677.27
		414.2	6683.64
		414.1	6721.82
		414	6712.73
		413.9	6764.09
		413.8	6707.88
		413.7	6688.79
		413.6	6804.7
		413.5	6809.55
		413.4	6745.76
		413.3	6744.24
		413.2	6750.76
		413.1	6715
		413	6760.3
		412.9	6699.7
		412.8	6752.42
		412.7	6753.94
		412.6	6761.36
		412.5	6706.36
		412.4	6746.36
		412.3	6714.7
		412.2	6685.45
		412.1	6775
		412	6742.12
		411.9	6764.24
		411.8	6761.36
		411.7	6693.94
		411.6	6684.39
		411.5	6763.79
		411.4	6739.85
		411.3	6749.7
		411.2	6742.88
		411.1	6752.58
		411	6764.85
		410.9	6748.03
		410.8	6738.18
		410.7	6735
		410.6	6722.73
		410.5	6627.12
		410.4	6716.06
		410.3	6738.94
		410.2	6797.27
		410.1	6651.21
		410	6694.24
		409.9	6702.88
		409.8	6704.55
		409.7	6751.82
		409.6	6702.73
		409.5	6742.27
		409.4	6644.39
		409.3	6733.33
		409.2	6733.03
		409.1	6677.27
		409	6688.33
		408.9	6730.76
		408.8	6708.03
		408.7	6712.88
		408.6	6713.03
		408.5	6720
		408.4	6768.64
		408.3	6734.09
		408.2	6797.12
		408.1	6697.73
		408	6714.24
		407.9	6720.45
		407.8	6679.55
		407.7	6727.12
		407.6	6783.94
		407.5	6737.73
		407.4	6731.36
		407.3	6741.21
		407.2	6734.09
		407.1	6755.61
		407	6731.82
		406.9	6775.61
		406.8	6756.67
		406.7	6771.36
		406.6	6805.45
		406.5	6768.94
		406.4	6771.52
		406.3	6810.91
		406.2	6782.12
		406.1	6744.39
		406	6798.79
		405.9	6751.82
		405.8	6795.91
		405.7	6761.52
		405.6	6738.03
		405.5	6790.61
		405.4	6832.27
		405.3	6753.03
		405.2	6775.76
		405.1	6732.27
		405	6738.48
		404.9	6740
		404.8	6749.24
		404.7	6739.85
		404.6	6698.64
		404.5	6769.24
		404.4	6712.73
		404.3	6796.52
		404.2	6791.82
		404.1	6770.91
		404	6804.39
		403.9	6766.36
		403.8	6791.36
		403.7	6730.3
		403.6	6758.33
		403.5	6784.09
		403.4	6783.64
		403.3	6789.39
		403.2	6814.7
		403.1	6754.7
		403	6748.33
		402.9	6751.97
		402.8	6795.3
		402.7	6745.76
		402.6	6730.61
		402.5	6786.67
		402.4	6845.61
		402.3	6818.94
		402.2	6814.85
		402.1	6762.73
		402	6810
		401.9	6808.79
		401.8	6786.52
		401.7	6745.45
		401.6	6754.85
		401.5	6763.94
		401.4	6813.79
		401.3	6815.91
		401.2	6885.3
		401.1	6903.94
		401	6826.82
		400.9	6751.67
		400.8	6834.7
		400.7	6869.7
		400.6	6853.33
		400.5	6803.64
		400.4	6810.15
		400.3	6863.18
		400.2	6824.55
		400.1	6798.33
		400	6807.27
		399.9	6822.12
		399.8	6821.36
		399.7	6823.94
		399.6	6828.48
		399.5	6817.73
		399.4	6831.21
		399.3	6902.27
		399.2	6826.82
		399.1	6868.64
		399	6890.3
		398.9	6875.3
		398.8	6813.03
		398.7	6806.52
		398.6	6856.06
		398.5	6857.42
		398.4	6890.76
		398.3	6849.55
		398.2	6823.18
		398.1	6780.91
		398	6826.82
		397.9	6817.73
		397.8	6784.7
		397.7	6820.61
		397.6	6850.45
		397.5	6856.97
		397.4	6893.33
		397.3	6878.79
		397.2	6869.09
		397.1	6828.48
		397	6776.36
		396.9	6851.97
		396.8	6855.3
		396.7	6782.58
		396.6	6817.58
		396.5	6816.52
		396.4	6853.18
		396.3	6863.94
		396.2	6776.97
		396.1	6794.09
		396	6798.64
		395.9	6788.64
		395.8	6897.58
		395.7	6778.33
		395.6	6801.82
		395.5	6860.91
		395.4	6814.85
		395.3	6851.82
		395.2	6838.03
		395.1	6865.3
		395	6815.61
		394.9	6842.12
		394.8	6880.45
		394.7	6838.18
		394.6	6811.97
		394.5	6837.58
		394.4	6792.42
		394.3	6821.97
		394.2	6863.48
		394.1	6835.15
		394	6829.85
		393.9	6803.94
		393.8	6798.18
		393.7	6840.45
		393.6	6885.15
		393.5	6831.67
		393.4	6836.52
		393.3	6823.64
		393.2	6800.91
		393.1	6832.58
		393	6842.42
		392.9	6833.18
		392.8	6804.55
		392.7	6833.64
		392.6	6832.58
		392.5	6819.55
		392.4	6823.94
		392.3	6860.45
		392.2	6808.33
		392.1	6835
		392	6864.85
		391.9	6851.21
		391.8	6816.97
		391.7	6800.91
		391.6	6845.15
		391.5	6875.91
		391.4	6828.33
		391.3	6774.24
		391.2	6814.85
		391.1	6834.7
		391	6892.58
		390.9	6779.09
		390.8	6860.61
		390.7	6900
		390.6	6809.39
		390.5	6851.67
		390.4	6861.21
		390.3	6770
		390.2	6885.3
		390.1	6844.55
		390	6885.45
		389.9	6875.61
		389.8	6852.12
		389.7	6818.94
		389.6	6838.64
		389.5	6807.73
		389.4	6811.36
		389.3	6765.91
		389.2	6848.94
		389.1	6857.27
		389	6817.42
		388.9	6846.67
		388.8	6866.97
		388.7	6841.36
		388.6	6879.85
		388.5	6847.88
		388.4	6832.73
		388.3	6881.82
		388.2	6840.15
		388.1	6844.09
		388	6868.03

## Sheet: S17
	Co3O4@C/GPO	Binding Energy (eV)	Arb. Units
		305	3032.25
		304.9	3053
		304.8	2987.88
		304.7	3039.62
		304.6	3000.62
		304.5	2998.62
		304.4	3009.62
		304.3	2968
		304.2	2961.5
		304.1	2918.88
		304	2932.88
		303.9	2949.62
		303.8	2933.12
		303.7	2939.12
		303.6	2915.12
		303.5	2898.25
		303.4	2870.5
		303.3	2865.75
		303.2	2866.62
		303.1	2819.5
		303	2825.75
		302.9	2861.38
		302.8	2828.62
		302.7	2810
		302.6	2807.12
		302.5	2788.88
		302.4	2769.25
		302.3	2755.12
		302.2	2744
		302.1	2732.38
		302	2731.12
		301.9	2688.75
		301.8	2691.75
		301.7	2670.5
		301.6	2662.12
		301.5	2664.25
		301.4	2637.38
		301.3	2629.62
		301.2	2659.62
		301.1	2637.25
		301	2610.12
		300.9	2623.62
		300.8	2576.75
		300.7	2600.12
		300.6	2587.12
		300.5	2558.25
		300.4	2528.62
		300.3	2563.5
		300.2	2510.5
		300.1	2521.62
		300	2542
		299.9	2516.25
		299.8	2495.62
		299.7	2467.25
		299.6	2468.25
		299.5	2466
		299.4	2473.12
		299.3	2463.25
		299.2	2438.5
		299.1	2454.38
		299	2453.38
		298.9	2420.12
		298.8	2424.62
		298.7	2409.88
		298.6	2369.88
		298.5	2381.75
		298.4	2448
		298.3	2394
		298.2	2392.75
		298.1	2364.62
		298	2357.25
		297.9	2362
		297.8	2338.62
		297.7	2335.25
		297.6	2347.88
		297.5	2344.88
		297.4	2351.5
		297.3	2352.5
		297.2	2318.38
		297.1	2314.5
		297	2331.62
		296.9	2310.75
		296.8	2319.12
		296.7	2335.38
		296.6	2306.62
		296.5	2338.38
		296.4	2300.38
		296.3	2328.75
		296.2	2304
		296.1	2321.12
		296	2329.62
		295.9	2326.75
		295.8	2339.75
		295.7	2326.62
		295.6	2335.5
		295.5	2336.62
		295.4	2374.12
		295.3	2337.75
		295.2	2332.38
		295.1	2366.12
		295	2364.62
		294.9	2353.25
		294.8	2376.38
		294.7	2419.62
		294.6	2381.25
		294.5	2393.12
		294.4	2377.38
		294.3	2382.5
		294.2	2375.38
		294.1	2402.12
		294	2396.62
		293.9	2393.88
		293.8	2404.12
		293.7	2382.38
		293.6	2435.38
		293.5	2426.88
		293.4	2440.75
		293.3	2426.75
		293.2	2432.12
		293.1	2438.75
		293	2415.38
		292.9	2446.75
		292.8	2488.75
		292.7	2505.25
		292.6	2490.25
		292.5	2563
		292.4	2557.62
		292.3	2536
		292.2	2561.38
		292.1	2570.5
		292	2583.38
		291.9	2610.12
		291.8	2598.88
		291.7	2627.38
		291.6	2654.88
		291.5	2648.25
		291.4	2660.62
		291.3	2695.62
		291.2	2674.5
		291.1	2698.25
		291	2694.25
		290.9	2682.75
		290.8	2713.62
		290.7	2708.12
		290.6	2682.12
		290.5	2723
		290.4	2713
		290.3	2714.25
		290.2	2714.12
		290.1	2673.12
		290	2687.62
		289.9	2712.75
		289.8	2723.25
		289.7	2686.38
		289.6	2704.25
		289.5	2714.25
		289.4	2712.62
		289.3	2740
		289.2	2670.5
		289.1	2728
		289	2716.62
		288.9	2764.62
		288.8	2788.12
		288.7	2767.12
		288.6	2835.12
		288.5	2827.12
		288.4	2886.25
		288.3	2935.75
		288.2	2914.88
		288.1	3005.88
		288	3020.75
		287.9	3080.62
		287.8	3139.5
		287.7	3163.12
		287.6	3250.62
		287.5	3310.88
		287.4	3416.62
		287.3	3478.12
		287.2	3589.12
		287.1	3706.5
		287	3820.5
		286.9	4028
		286.8	4193.25
		286.7	4433.88
		286.6	4686.25
		286.5	4976.88
		286.4	5333.88
		286.3	5701.88
		286.2	6154.5
		286.1	6685.5
		286	7248.88
		285.9	7898.25
		285.8	8634.12
		285.7	9524.12
		285.6	10525.4
		285.5	11595.4
		285.4	12616
		285.3	13786.8
		285.2	15081
		285.1	16237
		285	17206.2
		284.9	18046.8
		284.8	18574.9
		284.7	18763.1
		284.6	18709.5
		284.5	18090
		284.4	17451.9
		284.3	16419.1
		284.2	14876.1
		284.1	13479.5
		284	11933.6
		283.9	10347.4
		283.8	8950.75
		283.7	7648.5
		283.6	6450.38
		283.5	5429.75
		283.4	4593.88
		283.3	3909
		283.2	3412
		283.1	3000.5
		283	2684.38
		282.9	2467.12
		282.8	2263.5
		282.7	2116.38
		282.6	1999.38
		282.5	1932.25
		282.4	1873.75
		282.3	1802
		282.2	1729
		282.1	1689.12
		282	1690.62
		281.9	1620.5
		281.8	1618.88
		281.7	1613.38
		281.6	1600.5
		281.5	1539.88
		281.4	1533.5
		281.3	1514.75
		281.2	1504.62
		281.1	1489.88
		281	1468.75
		280.9	1482.12
		280.8	1435
		280.7	1448.75
		280.6	1445.5
		280.5	1438.75
		280.4	1412.62
		280.3	1401
		280.2	1438.88
		280.1	1416.12
		280	1398.38
		279.9	1395.12
		279.8	1417.62
		279.7	1385.38
		279.6	1404.62
		279.5	1395.12
		279.4	1421.62
		279.3	1385.38
		279.2	1374.75
		279.1	1408.38
		279	1399
		278.9	1386.88
		278.8	1383.5
		278.7	1407.25
		278.6	1383.5
		278.5	1386.75
		278.4	1349.88
		278.3	1347.75
		278.2	1379
		278.1	1345.25
		278	1344.38
		277.9	1310.25
		277.8	1354.88
		277.7	1331.12
		277.6	1304.88
		277.5	1322
		277.4	1345.38
		277.3	1331.75
		277.2	1328.62
		277.1	1360.38
		277	1366.75
		276.9	1379.25
		276.8	1398.25
		276.7	1395.62
		276.6	1433.12
		276.5	1467.38
		276.4	1491.12
		276.3	1511.12
		276.2	1561.25
		276.1	1598
		276	1642.62
		275.9	1701.5
		275.8	1749.88
		275.7	1864.25
		275.6	1901.12
		275.5	1993.12
		275.4	2089.88
		275.3	2150.25
		275.2	2256.75
		275.1	2260
		275	2265.12
		274.9	2317.5
		274.8	2355.25
		274.7	2283.75
		274.6	2225.5
		274.5	2177
		274.4	2111.88
		274.3	2033
		274.2	1948
		274.1	1878.38
		274	1796.12
	10 mA·cm2 for 2h	Binding Energy (eV)	Arb. Units
		305	2328.42
		304.9	2335.92
		304.8	2296.75
		304.7	2301.17
		304.6	2306.17
		304.5	2285.92
		304.4	2250.75
		304.3	2244.75
		304.2	2256.58
		304.1	2236.92
		304	2215.92
		303.9	2215.83
		303.8	2214.75
		303.7	2223.5
		303.6	2194.17
		303.5	2176.75
		303.4	2147.42
		303.3	2135.75
		303.2	2135.83
		303.1	2110.25
		303	2112.5
		302.9	2111.17
		302.8	2098.58
		302.7	2080.08
		302.6	2075.83
		302.5	2054.58
		302.4	2060.75
		302.3	2028.58
		302.2	2023
		302.1	2022.42
		302	2021.75
		301.9	1994.42
		301.8	1988.17
		301.7	1983.5
		301.6	1977.33
		301.5	1982
		301.4	1952.42
		301.3	1952.08
		301.2	1961.42
		301.1	1928.58
		301	1931.75
		300.9	1919.5
		300.8	1908.08
		300.7	1926.25
		300.6	1889.58
		300.5	1883.67
		300.4	1883.25
		300.3	1884.58
		300.2	1865.5
		300.1	1853.92
		300	1865.83
		299.9	1836.83
		299.8	1831
		299.7	1826.75
		299.6	1816.92
		299.5	1792.58
		299.4	1832.33
		299.3	1801.67
		299.2	1808.33
		299.1	1825.83
		299	1791.92
		298.9	1774
		298.8	1793.42
		298.7	1781.42
		298.6	1788.17
		298.5	1792.25
		298.4	1757.83
		298.3	1775.58
		298.2	1753
		298.1	1776.83
		298	1775.58
		297.9	1780.5
		297.8	1765.58
		297.7	1791.75
		297.6	1747.75
		297.5	1767.92
		297.4	1773.25
		297.3	1744.83
		297.2	1780.75
		297.1	1770.17
		297	1792.33
		296.9	1794.5
		296.8	1783.42
		296.7	1781.42
		296.6	1778.92
		296.5	1795.17
		296.4	1787.17
		296.3	1792.83
		296.2	1821.92
		296.1	1832
		296	1795.33
		295.9	1839.33
		295.8	1822.5
		295.7	1838.17
		295.6	1863.08
		295.5	1875.08
		295.4	1874.5
		295.3	1896.25
		295.2	1879.5
		295.1	1918
		295	1913.75
		294.9	1947.58
		294.8	1971
		294.7	1953.33
		294.6	1990.58
		294.5	1973.08
		294.4	1984.83
		294.3	2004.58
		294.2	2014.83
		294.1	2013.67
		294	2001.67
		293.9	2030.83
		293.8	2033.42
		293.7	2054.5
		293.6	2054.42
		293.5	2064.08
		293.4	2082
		293.3	2074.75
		293.2	2116
		293.1	2109.42
		293	2136.67
		292.9	2157.33
		292.8	2219.5
		292.7	2221.58
		292.6	2252.92
		292.5	2223.92
		292.4	2274.5
		292.3	2307.75
		292.2	2304.17
		292.1	2349.25
		292	2395.83
		291.9	2416.75
		291.8	2410.25
		291.7	2451.33
		291.6	2454.33
		291.5	2463.67
		291.4	2463.5
		291.3	2511
		291.2	2518.83
		291.1	2538.58
		291	2497.42
		290.9	2525.92
		290.8	2524.25
		290.7	2525.83
		290.6	2525.83
		290.5	2503.42
		290.4	2509.5
		290.3	2512.58
		290.2	2524.25
		290.1	2496.92
		290	2487
		289.9	2512.83
		289.8	2498.5
		289.7	2478.42
		289.6	2494.25
		289.5	2495.75
		289.4	2496
		289.3	2499.08
		289.2	2482.67
		289.1	2481.25
		289	2513.42
		288.9	2535.58
		288.8	2538.67
		288.7	2575.83
		288.6	2590.83
		288.5	2597.33
		288.4	2648.67
		288.3	2643.08
		288.2	2712
		288.1	2735.58
		288	2774.42
		287.9	2848.83
		287.8	2867.08
		287.7	2919.5
		287.6	2972.33
		287.5	3016.08
		287.4	3069.42
		287.3	3164
		287.2	3200.17
		287.1	3316.33
		287	3395.67
		286.9	3488.67
		286.8	3585
		286.7	3764.83
		286.6	3886.58
		286.5	4038.33
		286.4	4280.75
		286.3	4481.58
		286.2	4707.17
		286.1	5033.25
		286	5316.83
		285.9	5787.67
		285.8	6284.33
		285.7	6883.75
		285.6	7652.75
		285.5	8490.5
		285.4	9536.92
		285.3	10708.6
		285.2	11986.8
		285.1	13266.6
		285	14534.4
		284.9	15711.1
		284.8	16597
		284.7	17133.2
		284.6	17441.8
		284.5	17306.3
		284.4	16747.2
		284.3	16030.3
		284.2	14912.8
		284.1	13535.1
		284	12007.5
		283.9	10480.2
		283.8	9010.83
		283.7	7652.42
		283.6	6376.25
		283.5	5346.75
		283.4	4452.25
		283.3	3687.08
		283.2	3115.08
		283.1	2649.83
		283	2295.33
		282.9	2049.75
		282.8	1860.25
		282.7	1697.25
		282.6	1560.67
		282.5	1490.42
		282.4	1397.25
		282.3	1332.25
		282.2	1281.58
		282.1	1256.75
		282	1201.83
		281.9	1184.33
		281.8	1149.08
		281.7	1116.33
		281.6	1109.08
		281.5	1104
		281.4	1074.58
		281.3	1062.33
		281.2	1033.5
		281.1	1026.17
		281	1021
		280.9	986.333
		280.8	999.917
		280.7	993.75
		280.6	976.25
		280.5	959.417
		280.4	964.5
		280.3	942.667
		280.2	939.583
		280.1	941.417
		280	949.333
		279.9	931.917
		279.8	943.917
		279.7	915.917
		279.6	929
		279.5	941.417
		279.4	939.917
		279.3	906
		279.2	949.083
		279.1	943.417
		279	942.5
		278.9	941.583
		278.8	933.833
		278.7	930.5
		278.6	919.75
		278.5	916.583
		278.4	924.583
		278.3	896.333
		278.2	894.5
		278.1	875.083
		278	879.25
		277.9	893
		277.8	855.917
		277.7	886.667
		277.6	865.25
		277.5	864.583
		277.4	867.417
		277.3	856.25
		277.2	875.833
		277.1	876.75
		277	877.75
		276.9	900.167
		276.8	892.583
		276.7	890.417
		276.6	916.25
		276.5	922.75
		276.4	935.333
		276.3	969.083
		276.2	983.833
		276.1	1022.5
		276	1048.17
		275.9	1113.83
		275.8	1139.92
		275.7	1223.75
		275.6	1283.42
		275.5	1359.75
		275.4	1448.67
		275.3	1521.25
		275.2	1595.67
		275.1	1681.25
		275	1719.92
		274.9	1762.25
		274.8	1734.25
		274.7	1756.92
		274.6	1724.17
		274.5	1670.08
		274.4	1637.58
		274.3	1540.67
		274.2	1465.08
		274.1	1396.08
		274	1303.75
	5 mA·cm2 for 24h	Binding Energy (eV)	Arb. Units
		305	3140.17
		304.9	3133.08
		304.8	3147.92
		304.7	3106.83
		304.6	3127
		304.5	3129.17
		304.4	3107.58
		304.3	3089.17
		304.2	3083.08
		304.1	3097.67
		304	3051.75
		303.9	3066.5
		303.8	3078
		303.7	3047.83
		303.6	3057
		303.5	3034.33
		303.4	3027.08
		303.3	3014.08
		303.2	2999.58
		303.1	3012.33
		303	2975.92
		302.9	2960.08
		302.8	2975.25
		302.7	2954.33
		302.6	2958.17
		302.5	2940.83
		302.4	2917.33
		302.3	2914
		302.2	2918.92
		302.1	2914.67
		302	2881.5
		301.9	2888.83
		301.8	2879.67
		301.7	2861.75
		301.6	2853.92
		301.5	2864.42
		301.4	2827.58
		301.3	2819.42
		301.2	2827.58
		301.1	2813.25
		301	2806.17
		300.9	2804
		300.8	2788.75
		300.7	2771.92
		300.6	2775.42
		300.5	2777.67
		300.4	2743.33
		300.3	2747.25
		300.2	2741.25
		300.1	2744.75
		300	2719.25
		299.9	2695.42
		299.8	2671
		299.7	2703.17
		299.6	2718.58
		299.5	2696.5
		299.4	2669.5
		299.3	2667.67
		299.2	2681.83
		299.1	2655.08
		299	2652.42
		298.9	2640.33
		298.8	2634.17
		298.7	2632.75
		298.6	2637
		298.5	2640.67
		298.4	2643.92
		298.3	2604.17
		298.2	2600.83
		298.1	2605.5
		298	2546.67
		297.9	2584.75
		297.8	2571.83
		297.7	2594.17
		297.6	2562.33
		297.5	2572.67
		297.4	2561.83
		297.3	2562.67
		297.2	2539.83
		297.1	2539.25
		297	2566.83
		296.9	2561.17
		296.8	2518.25
		296.7	2541.83
		296.6	2557.67
		296.5	2529.08
		296.4	2506.92
		296.3	2521.08
		296.2	2521
		296.1	2522
		296	2498.58
		295.9	2529.83
		295.8	2522.17
		295.7	2516.33
		295.6	2524.08
		295.5	2493.58
		295.4	2549.75
		295.3	2526.83
		295.2	2527.33
		295.1	2528.17
		295	2519.08
		294.9	2535.08
		294.8	2541.33
		294.7	2515.17
		294.6	2526
		294.5	2540.92
		294.4	2556.17
		294.3	2503.17
		294.2	2505.67
		294.1	2500.42
		294	2532.33
		293.9	2488.83
		293.8	2506.5
		293.7	2533.17
		293.6	2519.33
		293.5	2531.25
		293.4	2501.33
		293.3	2518.33
		293.2	2504.58
		293.1	2518.83
		293	2517.42
		292.9	2531.58
		292.8	2551.42
		292.7	2549.75
		292.6	2544.67
		292.5	2562.92
		292.4	2568
		292.3	2602.92
		292.2	2573.25
		292.1	2590.58
		292	2629.42
		291.9	2631.67
		291.8	2606.42
		291.7	2635.58
		291.6	2651.17
		291.5	2642.08
		291.4	2640.58
		291.3	2655
		291.2	2656.58
		291.1	2690
		291	2667.25
		290.9	2690.33
		290.8	2686.92
		290.7	2704.33
		290.6	2681.42
		290.5	2705.67
		290.4	2693.5
		290.3	2709.25
		290.2	2688.25
		290.1	2705.17
		290	2727
		289.9	2723.67
		289.8	2743.08
		289.7	2719.25
		289.6	2729.67
		289.5	2760.92
		289.4	2773.75
		289.3	2749.42
		289.2	2776.75
		289.1	2780.67
		289	2786.67
		288.9	2807.5
		288.8	2834
		288.7	2857.58
		288.6	2852.42
		288.5	2867
		288.4	2887.92
		288.3	2926.58
		288.2	2946.42
		288.1	2973.33
		288	3030.83
		287.9	3083.17
		287.8	3125.17
		287.7	3147.08
		287.6	3271.67
		287.5	3345.58
		287.4	3440.92
		287.3	3529.17
		287.2	3671.08
		287.1	3850.5
		287	4052.67
		286.9	4203
		286.8	4460.33
		286.7	4731
		286.6	5031.83
		286.5	5423.42
		286.4	5762.58
		286.3	6201.83
		286.2	6596.92
		286.1	7152
		286	7624.83
		285.9	8166
		285.8	8776.83
		285.7	9332.33
		285.6	10016.7
		285.5	10640.3
		285.4	11261.1
		285.3	11959.6
		285.2	12497.3
		285.1	13087.7
		285	13482.4
		284.9	13753.9
		284.8	13899.4
		284.7	13794.2
		284.6	13505.3
		284.5	13089.1
		284.4	12440.7
		284.3	11624.1
		284.2	10730.4
		284.1	9709.58
		284	8684.5
		283.9	7715.67
		283.8	6750.92
		283.7	5875.25
		283.6	5150
		283.5	4472.42
		283.4	3948.92
		283.3	3493.75
		283.2	3159.25
		283.1	2897.25
		283	2711.25
		282.9	2553.17
		282.8	2441.92
		282.7	2360.17
		282.6	2241.58
		282.5	2204.92
		282.4	2126.08
		282.3	2077.58
		282.2	2067.33
		282.1	2027.67
		282	2031.5
		281.9	2001.75
		281.8	1998.17
		281.7	1957.33
		281.6	1955.92
		281.5	1936.42
		281.4	1916.92
		281.3	1938
		281.2	1906.58
		281.1	1907.08
		281	1887.92
		280.9	1888.33
		280.8	1878.33
		280.7	1863.92
		280.6	1849.92
		280.5	1851.42
		280.4	1872.5
		280.3	1841
		280.2	1843.92
		280.1	1837.83
		280	1816.67
		279.9	1846.67
		279.8	1845.5
		279.7	1855.5
		279.6	1848.42
		279.5	1832.42
		279.4	1834.75
		279.3	1813.67
		279.2	1828.33
		279.1	1834.08
		279	1827.92
		278.9	1840.67
		278.8	1814.83
		278.7	1828.33
		278.6	1801.83
		278.5	1801.33
		278.4	1800.83
		278.3	1803.58
		278.2	1793.67
		278.1	1796.33
		278	1800.08
		277.9	1785.42
		277.8	1791.58
		277.7	1796.08
		277.6	1785.75
		277.5	1797.33
		277.4	1779.58
		277.3	1804.67
		277.2	1808.75
		277.1	1825.92
		277	1854.33
		276.9	1876.75
		276.8	1892.17
		276.7	1917.17
		276.6	1948.17
		276.5	1940.58
		276.4	1983.67
		276.3	2021.42
		276.2	2065.08
		276.1	2105.17
		276	2157.17
		275.9	2166.5
		275.8	2211.08
		275.7	2256.83
		275.6	2285.08
		275.5	2330
		275.4	2390.33
		275.3	2425.5
		275.2	2464.5
		275.1	2455.75
		275	2480.08
		274.9	2487.67
		274.8	2456.33
		274.7	2459.58
		274.6	2418.25
		274.5	2381.67
		274.4	2334.92
		274.3	2285.5
		274.2	2243.17
		274.1	2218.67
		274	2169.83
