# Supplementary material for: Sustainable oxygen evolution electrocatalysis in aqueous 1 M H2SO4 with earth abundant nanostructured Co3O4
Source: Nat Commun. 2022 Jul 27;13:4341. doi: 10.1038/s41467-022-32024-6 (PMC9329283; doi:10.1038/s41467-022-32024-6)
Supplement: Supplementary file 3 — Source Data [file 41467_2022_32024_MOESM3_ESM.zip › Source Data/Source Data file 4.xlsx]

## Sheet: Nyquist plots Figure S24
	Nyquist plots Figure S24
	V=1530 mV vs RHE			V=1530 mV vs RHE			V=1530 mV vs RHE				V=1580 mV vs RHE			V=1580 mV vs RHE			V=1580 mV vs RHE				V=1630 mV vs RHE			V=1630 mV vs RHE			V=1630 mV vs RHE
	Co3O4			Co3O4-Co			IrO2				Co3O4			Co3O4-Co			IrO2				Co3O4			Co3O4-Co			IrO2
	Z' (W)	-Z'' (W)		Z' (W)	-Z'' (W)		Z' (W)	-Z'' (W)			Z' (W)	-Z'' (W)		Z' (W)	-Z'' (W)		Z' (W)	-Z'' (W)			Z' (W)	-Z'' (W)		Z' (W)	-Z'' (W)		Z' (W)	-Z'' (W)
	39.1113	-0.7923		16.149	-0.5101		31.3219	-1.1235			39.3993	-0.8221		15.8778	-0.3719		31.1845	-0.8384			39.4221	-0.7716		17.7229	-0.3835		31.028	-0.6163
	39.2333	-0.9284		16.3104	-0.5439		31.4332	-1.3127			39.4573	-0.9468		15.9591	-0.4793		31.3631	-1.0243			39.5803	-0.8462		17.7989	-0.4985		31.1466	-0.6436
	39.3379	-1.137		16.337	-0.8999		31.7649	-1.6097			39.5825	-0.9666		16.0507	-0.5738		31.5763	-1.1722			39.7256	-0.8857		17.8659	-0.5755		31.3099	-0.7995
	39.5971	-1.2912		16.5433	-0.7986		31.9487	-2.0392			39.8033	-1.2222		16.1551	-0.6944		31.7354	-1.5432			39.8295	-0.978		18.0115	-0.7044		31.398	-0.9022
	39.7951	-1.6968		16.7692	-1.1681		32.3126	-2.6165			40.0604	-1.4495		16.3153	-0.8517		31.9815	-1.9279			40.0089	-1.1924		18.1818	-0.815		31.5784	-1.141
	40.069	-2.1994		16.999	-1.3423		32.7171	-3.3657			40.3269	-1.8513		16.5032	-1.0097		32.2402	-2.4694			40.1784	-1.4103		18.3909	-0.9447		31.8342	-1.4048
	40.4931	-2.7094		17.0761	-1.5884		33.1023	-4.3559			40.5809	-2.2425		16.7348	-1.2467		32.5976	-3.1142			40.5697	-1.7593		18.6306	-1.1205		32.001	-1.6961
	40.9111	-3.479		17.5648	-1.8198		33.7781	-5.7586			41.1295	-2.9287		17.0072	-1.4626		33.069	-4.1052			40.8644	-2.1598		18.9584	-1.2437		32.3354	-2.1116
	41.6508	-4.6977		18.0204	-2.4475		34.3966	-7.6372			41.6407	-3.8319		17.3403	-1.8103		33.5616	-5.3462			41.3987	-2.6009		19.3163	-1.3812		32.7135	-2.6551
	42.5637	-6.015		18.5286	-2.8431		35.4725	-10.3478			42.426	-4.7777		17.7524	-2.1665		34.2278	-7.1149			42.0049	-2.9965		19.7084	-1.4277		33.1884	-3.3445
	43.8819	-7.7508		19.3592	-3.1296		36.793	-13.7382			43.6455	-5.9939		18.2787	-2.5613		35.3126	-9.3125			42.7532	-3.5459		20.0769	-1.5015		33.6966	-4.3468
	46.0609	-9.5803		20.067	-3.8054		38.6884	-18.4894			45.1058	-7.2392		18.908	-3.0693		36.7159	-12.3936			43.662	-4.1794		20.4532	-1.5147		34.5659	-5.6646
	48.4264	-11.2984		21.1853	-4.6739		41.244	-24.6883			47.203	-8.5186		19.6541	-3.5248		38.7909	-16.463			44.7018	-4.6225		20.75	-1.595		35.7269	-7.1927
	51.3028	-13.3276		22.471	-5.0189		44.8153	-33.1627			49.3339	-9.7081		20.5136	-4.1017		41.4848	-21.9026			45.7376	-5.1255		21.1257	-1.7664		37.1438	-9.1603
	54.3743	-14.7853		23.7197	-5.4842		49.6925	-44.3199			51.5959	-10.9585		21.6261	-4.7238		45.4917	-28.5467			46.9008	-5.9384		21.4695	-1.8946		39.0734	-11.3917
	57.1001	-16.9222		25.5413	-6.2016		55.9725	-59.2856			53.7219	-12.5598		22.7372	-5.236		51.2469	-37.4245			48.1972	-6.8639		22.029	-2.187		41.6704	-14.3008
	59.7012	-20.0854		26.9107	-6.512		64.8236	-79.3728			55.9935	-14.3962		24.1163	-5.9138		59.0551	-48.1876			49.559	-7.8137		22.3175	-2.5631		45.1417	-17.4079
	61.8549	-24.8207		28.1263	-6.7287		76.4941	-105.798			57.9058	-17.2235		25.4705	-6.7024		70.5619	-61.3607			51.0652	-9.1187		23.0081	-2.738		49.6086	-21.3964
	64.3305	-32.163		29.2199	-7.7502		93.5985	-141.845			59.9247	-21.9955		26.975	-7.4475		87.3784	-76.2407			52.6976	-10.5881		22.9357	-3.539		55.8575	-25.3672
	67.1277	-43.3103		31.0653	-8.2916		117.982	-189.65			62.2311	-28.8667		28.7278	-8.2824		111.129	-90.761			54.3745	-13.1887		24.4437	-3.5695		64.169	-28.623
	70.6008	-60.0805		32.6538	-9.557		154.845	-252.86			66.0681	-38.7955		30.3301	-9.2465		141.855	-101.629			56.08	-16.4644		25.1634	-4.0289		73.7692	-29.9548
	76.1316	-83.5237		34.079	-11.2127		214.273	-333.158			70.2972	-52.8832		32.1895	-10.6423		176.784	-105.367			58.1112	-21.5797		25.9562	-4.5271		83.7146	-28.7808
	85.7645	-116.5		36.1462	-13.7693		307.092	-426.593			76.4404	-73.035		33.93	-12.8508		211.41	-98.6875			60.8066	-29.0989		26.986	-5.1196		92.5143	-25.1477
	97.7216	-162.793		37.2739	-17.5079		447.816	-520.043			88.294	-101.234		36.3022	-15.2359		240.901	-85.7771			65.5817	-38.7549		28.0221	-5.9006		99.0565	-20.9915
	119.855	-226.583		39.3208	-22.2465		629.068	-590.484			104.986	-137.53		38.7391	-19.0311		261.611	-69.2125			72.0634	-53.6128		29.2006	-7.266		103.03	-16.6255
	153.038	-313.899		41.742	-30.0063		849.483	-612.506			134.357	-182.941		42.1994	-23.7897		276.841	-54.1944			82.8125	-70.5789		30.0949	-8.7163		105.832	-12.6771
	206.569	-428.957		45.6966	-40.7057						180.865	-237.766		46.8568	-30.6214		285.142	-42.2019			101.711	-91.3122		31.487	-10.323		107.555	-9.721
				50.9399	-56.6313						249.909	-295.665		52.3903	-39.5173		291.672	-31.233			128.927	-112.629		33.349	-12.6451		108.65	-6.9926
				58.1134	-78.2669									60.2585	-49.3503		295.023	-23.1653			166.281	-128.418		35.7789	-15.5272		109.828	-5.0087
				70.4312	-105.835									72.3935	-60.0225		297.288	-16.2064			210.84	-135.905		39.1794	-18.7079		110.786	-3.742
				91.7377	-140.827									88.3396	-70.8442		297.747	-12.2565			257.105	-134.5		44.225	-22.5008		111.358	-3.7993
				126.513	-181.831									108.458	-79.0374		292.798	-13.0456			299.382	-127.745		50.179	-26.6792		110.199	-5.2293
				178.219	-226.037									132.409	-84.5471									56.6481	-30.2931
				250.38	-268.994									159.036	-86.1902									63.4422	-32.1816
				336.654	-304.558									186.185	-86.0279									70.4582	-31.889
				439.238	-325.038									210.664	-85.8651									78.9892	-29.6624
				540.715	-343.605									230.726	-84.8054									87.1628	-27.3714
				632.971	-366.547									245.733	-77.7041									95.3678	-23.7752
				709.163	-383.216									264.085	-70.0685									104.462	-21.2418
				783.875	-376.919									300.469	-57.0778									111.359	-17.418
				867.67	-360.334									312.884	-46.9411									115.787	-14.2251
				976.67	-345.94									317.372	-40.9877									115.458	-9.7954
				1064.48	-271.276									322.962	-34.1235									115.073	-5.4529
				1054.51	-191.916									320.972	-33.8865									118.386	-2.8589
														322.822	-24.5269									120.448	-0.5899

## Sheet: Fittings Figure S25
	Fittings Figure S25
	Co3O4					Co3O4@C					IrO2
	V vs RHE (mV)	Rs (W)	Rct (W)	Cs (F)		V vs RHE (mV)	Rs (W)	Rct (W)	Cs (F)		V vs RHE (mV)	Rs (W)	Rct (W)	Cs (F)
	1530	41.76	1204	0.00035161		1530	19.1	514.5	0.0056275		1530	39.33	1005	6.1583e-05
	1580	42.05	525.8	0.00057801		1580	18.75	165.1	0.0077808		1580	36.61	220.5	8.2554e-05
	1630	42.41	238.8	0.0016952		1630	20.62	57.79	0.0333		1630	34.88	65.85	0.00022028
